# Supplementary material for: Dissecting seed pigmentation-associated genomic loci and genes by employing dual approaches of reference-based and k-mer-based GWAS with 438 Glycine accessions
Source: PLoS One. 2020 Dec 1;15(12):e0243085. doi: 10.1371/journal.pone.0243085 (PMC7707508; doi:10.1371/journal.pone.0243085)
Supplement: S1 Table — (XLSX) [file pone.0243085.s008.xlsx]

## Sheet: Table S1
S1 Table . List of phenotypic and NGS data information for 438 soybean accessions
Name	Accession information										Group in phylogenetic tree	NGS Data information
	Plant ID	IT Number	Scientific name	Type	Origin	Seed coat color	Flower color	Hilum color	Pod color	Pubescence color		Data Sourcea	Study accession	Sample accession	Run ID	Depth	Mapped (%)	Coverage (%)
SLSB-45	NA	IT 158128	G. max	Landrace	Korea	Black	Purple	Black	Brown	Brown	Group-3	This study	PRJNA484078	SAMN09759299	SRR7637085	20.01	99.49	98.1
SLSB87-3	NA	NA	G. max	Landrace	Korea	Black	NA	NA	NA	NA	Group-3	This study	PRJNA484078	SAMN09759300	SRR7637084	20.02	99.6	98.1
Galchae	NA	IT 229427	G. max	Cultivar	Korea	Brown	Purple	Brown	Brown	Brown	Group-3	This study	PRJNA484078	SAMN09759301	SRR7637087	20.03	99.72	97.9
Geomjeongsaeol	NA	IT 213194	G. max	Cultivar	Korea	Black	Purple	Black	Brown	Brown	Group-3	This study	PRJNA484078	SAMN09759302	SRR7637086	20.02	99.73	98.1
Geomjeongolkonh	NA	IT 229415	G. max	Cultivar	Korea	Black	Purple	Black	Brown	Brown	Group-3	This study	PRJNA484078	SAMN09759303	SRR7637081	20.01	99.68	98.1
Geomjeongkong1	NA	NA	G. max	Cultivar	Korea	Black	White	Black	Brown	NA	Group-3	This study	PRJNA484078	SAMN09759304	SRR7637080	20.02	99.67	98
Geomjeongkong2	NA	NA	G. max	Cultivar	Korea	Black	Purple	Black	Brown	Brown	Group-3	This study	PRJNA484078	SAMN09759305	SRR7637083	20.02	99.62	98.2
Geomjeong3	NA	NA	G. max	Cultivar	Korea	Black	Purple	Black	NA	Brown	Group-3	This study	PRJNA484078	SAMN09759306	SRR7637082	20.02	99.51	98
Geomjeong4	NA	NA	G. max	Cultivar	Korea	Black	Purple	Black	NA	Brown	Group-3	This study	PRJNA484078	SAMN09759307	SRR7637089	20.02	99.57	98.2
Geomjeong5	NA	NA	G. max	Cultivar	Korea	Black	Purple	NA	Brown	Brown	Group-3	This study	PRJNA484078	SAMN09759308	SRR7637088	20.03	99.75	98.2
Tawonkong	NA	IT 288863	G. max	Cultivar	Korea	Black	Purple	Black	Yellow	Brown	Group-3	This study	PRJNA484078	SAMN09759309	SRR7637077	20.02	99.62	98.2
Daeheug	NA	NA	G. max	Cultivar	Korea	Black	Purple	Black	Brown	Brown	Group-3	This study	PRJNA484078	SAMN09759310	SRR7637076	20.03	99.75	98.1
Mirang	NA	IT 229417	G. max	Cultivar	Korea	Black	White	Black	Brown	Brown	Group-3	This study	PRJNA484078	SAMN09759311	SRR7637075	20.01	99.36	97.9
Milyang70	NA	IT 203576	G. max	Cultivar	Korea	Black	Purple	Black	Brown	Brown	Group-3	This study	PRJNA484078	SAMN09759312	SRR7637074	20.02	99.53	97.7
Milyang79	NA	IT 203583	G. max	Cultivar	Korea	Black	Purple	Black	Brown	Brown	Group-3	This study	PRJNA484078	SAMN09759313	SRR7637073	20.02	99.46	98.1
Seonheukkong	NA	IT 252261	G. max	Cultivar	Korea	Black	White	Brown	NA	Brown	Group-3	This study	PRJNA484078	SAMN09759314	SRR7637072	20.02	99.68	98.1
Sinnongheuk	NA	IT 156099	G. max	Cultivar	Japan	Black	White	Black	Brown	Brown	Group-3	This study	PRJNA484078	SAMN09759315	SRR7637071	20.02	99.72	98.1
yeongjujaerae	NA	NA	G. max	Landrace	Korea	Black	NA	NA	NA	NA	Group-3	This study	PRJNA484078	SAMN09759316	SRR7637070	20.03	99.6	98.2
ilpumgeomjeongkong	NA	IT 203575	G. max	Cultivar	Korea	Black	Purple	Black	Brown	Brown	Group-3	This study	PRJNA484078	SAMN09759317	SRR7637079	20.01	99.57	98.1
jinyulkong	NA	IT 216022	G. max	Cultivar	Korea	Brown	Purple	Brown	Brown	Brown	Group-3	This study	PRJNA484078	SAMN09759318	SRR7637078	20.02	99.63	98.3
cheongyeob1	NA	NA	G. max	Cultivar	Korea	Black	NA	NA	NA	NA	Group-3	This study	PRJNA484078	SAMN09759319	SRR7637100	20.01	99.12	98
cheongjakong	NA	IT 213186	G. max	Cultivar	Korea	Black	Purple	Black	Brown	Brown	Group-3	This study	PRJNA484078	SAMN09759320	SRR7637104	20.01	99.12	98.2
cheongja2	NA	IT 213192	G. max	Cultivar	Korea	Black	Purple	Black	Brown	Brown	Group-3	This study	PRJNA484078	SAMN09759321	SRR7637098	20.02	99.24	98
heugseong	NA	NA	G. max	Cultivar	Korea	Black	Purple	Black	Brown	Brown	Group-3	This study	PRJNA484078	SAMN09759322	SRR7637099	20.01	99.6	98.7
gnome 85	PI 543857	IT 161014	G. max	Cultivar	USA	Yellow	Purple	Black	Yellow	Brown	Group-3	This study	PRJNA484078	SAMN09759323	SRR7637096	20.02	99.47	98.8
wells	PI 548630	NA	G. max	Cultivar	USA	Yellow	Purple	Black	Brown	Gray	Group-3	This study	PRJNA484078	SAMN09759324	SRR7637097	20.02	99.49	98.3
kwangankong	NA	IT 189210	G. max	Cultivar	Korea	Yellow	Purple	Black	Brown	Gray	Group-3	This study	PRJNA484078	SAMN09759325	SRR7637094	20.02	99.35	97.8
dajangkong	NA	IT 203568	G. max	Cultivar	Korea	Yellow	White	Black	Brown	Brown	Group-3	This study	PRJNA484078	SAMN09759326	SRR7637095	20.02	99.32	98.4
daehwangkong	NA	IT 213179	G. max	Cultivar	Korea	Yellow	White	Yellow	Brown	Brown	Group-3	This study	PRJNA484078	SAMN09759327	SRR7637092	20.02	99.54	98
togyukong	NA	IT 142809	G. max	Cultivar	Korea	Yellow	Purple	Brown	Brown	Gray	Group-3	This study	PRJNA484078	SAMN09759328	SRR7637093	20.02	99.57	98.6
muhankong	NA	IT 142791	G. max	Cultivar	Korea	Yellow	Purple	Brown	Brown	Gray	Group-3	This study	PRJNA484078	SAMN09759329	SRR7637110	20.02	99.47	98.2
sinpaldal2	NA	IT 263155	G. max	Cultivar	Korea	Yellow	White	Brown	Yellow	Brown	Group-3	This study	PRJNA484078	SAMN09759330	SRR7637109	20.01	99.49	98.6
alchankong	NA	IT 229414	G. max	Cultivar	Korea	Yellow	Purple	Brown	Yellow	Gray	Group-3	This study	PRJNA484078	SAMN09759331	SRR7637112	20.02	99.58	98.4
eunhakong	NA	IT 134357	G. max	Cultivar	Korea	Yellow	Purple	Brown	Yellow	Gray	Group-3	This study	PRJNA484078	SAMN09759332	SRR7637111	20.02	99.41	98.2
ilmikong	NA	IT 203580	G. max	Cultivar	Korea	Yellow	Purple	Brown	NA	Brown	Group-3	This study	PRJNA484078	SAMN09759333	SRR7637106	20.02	99.66	99.2
jangyeobkong	NA	IT 024212	G. max	Cultivar	Korea	Yellow	Purple	Yellow	Brown	Gray	Group-3	This study	PRJNA484078	SAMN09759334	SRR7637105	20.02	99.47	98.2
cheongdu1	NA	IT 214702	G. max	Cultivar	Korea	Green	White	Black	Brown	Gray	Group-3	This study	PRJNA484078	SAMN09759335	SRR7637108	20.02	99.71	98.4
cheongmiin	NA	IT 263187	G. max	Cultivar	Korea	Green	White	Black	Brown	Brown	Group-3	This study	PRJNA484078	SAMN09759336	SRR7637107	20.02	99.52	98.2
keunolkong	NA	IT 228343	G. max	Cultivar	Korea	Yellow	White	Yellow	Brown	Gray	Group-3	This study	PRJNA484078	SAMN09759337	SRR7637103	20.02	99.34	98
paldalkong	NA	IT 142811	G. max	Cultivar	Korea	Yellow	Purple	Black	Brown	Brown	Group-3	This study	PRJNA484078	SAMN09759338	SRR7637102	20.02	99.64	98.2
pureun	NA	NA	G. max	Cultivar	Korea	Green	White	Green	Brown	Brown	Group-3	This study	PRJNA484078	SAMN09759339	SRR7637090	20.02	99.55	99
hannamkong	NA	IT 203561	G. max	Cultivar	Korea	Yellow	Purple	Yellow	Brown	Gray	Group-3	This study	PRJNA484078	SAMN09759340	SRR7637091	20.02	99.32	98.3
hwangkeumkong	NA	IT 024221	G. max	Cultivar	Korea	Yellow	Purple	Brown	Brown	Gray	Group-3	This study	PRJNA484078	SAMN09759341	SRR7637101	20.03	99.66	98.3
Anpyeong	NA	IT 213330	G. max	Cultivar	Korea	Yellow	Purple	Yellow	NA	Gray	Group-3	NABIC	NA	NA	Anpyeong	16.74	98.89	96.7
BaekWon	NA	IT 142810	G. max	Cultivar	Korea	Yellow	Purple	Brown	Brown	Gray	Group-3	NABIC	NA	NA	BaekWon	53.64	99.45	98.7
Bancheongdu	NA	IT 021573	G. max	Cultivar	Korea	Brown	Purple	Brown	Brown	Brown	Group-3	NABIC	NA	NA	Bancheongdu	17.56	98.84	96.7
Bangsa	NA	IT 024634	G. max	Cultivar	Korea	Yellow	Purple	NA	Brown	Gray	Group-3	NABIC	NA	NA	Bangsa	17.14	98.26	97.1
Blackhawk	PI 548516	IT 142828	G. max	Cultivar	USA	Yellow	White	Yellow	Brown	Gray	Group-3	NABIC	NA	NA	Blackhawk	16.04	98.85	96.9
Boseok	NA	IT 213209	G. max	Cultivar	Korea	Yellow	Purple	Brown	Brown	Gray	Group-3	NABIC	NA	NA	Boseok	16.35	98.98	96.8
Bukwang	NA	NA	G. max	Cultivar	Korea	Yellow	White	Brown	Brown	Gray	Group-3	NABIC	NA	NA	Bukwang	16.91	99.01	96.6
Cheongja	NA	IT 213186	G. max	Cultivar	Korea	Black	Purple	Black	Brown	Brown	Group-3	NABIC	NA	NA	Cheongja	17.35	96.86	97.2
Cheongja3	NA	IT 214708	G. max	Cultivar	Korea	Black	Purple	Black	Brown	Brown	Group-3	NABIC	NA	NA	Cheongja3	17.13	97.94	96.9
CHN2	NA	NA	G. soja	Wild	China	Black	Purple	NA	NA	Gray	Group-2	NABIC	NA	NA	CHN2	19.56	97.87	96.6
CHN55	NA	NA	G. soja	Wild	China	Black	Purple	NA	NA	Brown	Group-1	NABIC	NA	NA	CHN55	17.29	98.19	95.3
CHN57	NA	NA	G. soja	Wild	China	Black	Purple	NA	NA	Brown	Group-2	NABIC	NA	NA	CHN57	17.71	97.9	95.9
Daeheug	NA	NA	G. max	Cultivar	Korea	Black	Purple	Black	Brown	Brown	Group-3	NABIC	NA	NA	Daeheug	15.98	98.89	96.8
Daepung	NA	IT 214696	G. max	Cultivar	Korea	Yellow	White	Brown	NA	Brown	Group-3	NABIC	NA	NA	Daepung	16.27	98.53	97
Daewon	NA	IT 212859	G. max	Cultivar	Korea	Yellow	White	Yellow	Brown	Gray	Group-3	NABIC	NA	NA	Daewon	17.51	98.59	97
Daeyang	NA	IT 263160	G. max	Cultivar	Korea	Yellow	Purple	Yellow	NA	Gray	Group-3	NABIC	NA	NA	Daeyang	16.63	99.03	96.7
Danmi2	NA	IT 229418	G. max	Cultivar	Korea	Green	White	Brown	Brown	Gray	Group-3	NABIC	NA	NA	Danmi2	15.83	98.69	96.5
Doremi	NA	IT 213201	G. max	Cultivar	Korea	Yellow	White	Brown	Yellow	Brown	Group-3	NABIC	NA	NA	Doremi	16.3	98.79	96.7
Daewonkong	NA	IT 212859	G. max	Cultivar	Korea	Yellow	White	Yellow	Brown	Gray	Group-3	NABIC	NA	NA	dwk	19.42	99.63	98.3
Galchae	NA	IT 229427	G. max	Cultivar	Korea	Brown	Purple	Brown	Brown	Brown	Group-3	NABIC	NA	NA	Galchae	15.74	99.04	96.6
Geomjeong-1	NA	NA	G. max	Cultivar	Korea	Black	White	Black	Brown	NA	Group-3	NABIC	NA	NA	Geomjeong-1	15.71	98.76	96.6
Geomjeong-2	NA	NA	G. max	Cultivar	Korea	Black	Purple	Black	Brown	Brown	Group-3	NABIC	NA	NA	Geomjeong-2	15.72	98.95	96.8
Geomjeong-3	NA	NA	G. max	Cultivar	Korea	Black	Purple	Black	NA	Brown	Group-3	NABIC	NA	NA	Geomjeong-3	15.87	98.86	96.6
Hananm	NA	IT 203561	G. max	Cultivar	Korea	Yellow	Purple	Yellow	Brown	Gray	Group-3	NABIC	NA	NA	Hananm	15.83	99.12	97.2
Heugcheong	NA	IT 229367	G. max	Cultivar	Korea	Black	Purple	NA	Brown	Brown	Group-3	NABIC	NA	NA	Heugcheong	16.09	98.8	96.8
Hojang	NA	IT 213215	G. max	Cultivar	Korea	Yellow	White	Yellow	Brown	Gray	Group-3	NABIC	NA	NA	Hojang	15.13	99.06	97.4
Hoseo	NA	IT 229421	G. max	Cultivar	Korea	Yellow	Purple	Brown	Brown	Gray	Group-3	NABIC	NA	NA	Hoseo	15.43	98.88	96.6
IT112859	NA	IT 112859	G. max	Cultivar	Korea	Black	Purple	Black	Brown	Brown	Group-3	NABIC	NA	NA	IT112859	15.73	98.95	96.5
IT121504	NA	IT 121504	G. max	Cultivar	Korea	Black	Purple	Black	Brown	Brown	Group-3	NABIC	NA	NA	IT121504	16.27	98.91	96.9
IT177388	NA	IT 177388	G. max	Cultivar	Korea	Black	Purple	Black	NA	Brown	Group-3	NABIC	NA	NA	IT177388	15.74	98.72	96.7
Josaengseori	NA	NA	G. max	Cultivar	Korea	Black	Purple	Black	Brown	Brown	Group-3	NABIC	NA	NA	Josaengseori	16.12	99.02	97
JPN8	NA	NA	G. soja	Wild	Japan	Black	Purple	NA	NA	Brown	Group-1	NABIC	NA	NA	JPN8	17.83	98.27	95.8
Kangwon2-33	NA	IT 156161	G. max	Cultivar	Korea	Brown	Purple	Brown	NA	Brown	Group-2	NABIC	NA	NA	Kangwon2-33	15.5	98.82	96.5
KAS210-22	NA	IT 141477	G. max	Landrace	Korea	Black	White	Black	Brown	Brown	Group-3	NABIC	NA	NA	KAS210-22	16.12	99	97
KAS331-12	NA	IT 115548	G. max	Landrace	Korea	Brown	Purple	Brown	Brown	Brown	Group-3	NABIC	NA	NA	KAS331-12	15.51	99.09	96.4
KAS351-20	NA	IT 115564	G. max	Landrace	Korea	Green	Purple	Brown	Black	Gray	Group-3	NABIC	NA	NA	KAS351-20	16.04	99.19	97.1
KAS505-1	NA	IT 115608	G. max	Landrace	Korea	Black	Purple	Black	Brown	NA	Group-3	NABIC	NA	NA	KAS505-1	15.67	99.05	96.3
KAS531-5	NA	IT 115665	G. max	Landrace	Korea	Green	Purple	Brown	Brown	Gray	Group-3	NABIC	NA	NA	KAS531-5	15.7	99.21	96.9
KAS574-11	NA	IT 154320	G. max	Landrace	Korea	Green	Purple	Brown	Black	Gray	Group-3	NABIC	NA	NA	KAS574-11	16.97	99.16	97
KAS622-8	NA	IT 154424	G. max	Landrace	Korea	Green	Purple	Black	Black	Gray	Group-3	NABIC	NA	NA	KAS622-8	16.25	98.83	97
KAS625-19	NA	IT 115766	G. max	Landrace	Korea	Green	White	NA	NA	NA	Group-3	NABIC	NA	NA	KAS625-19	16.14	98.96	97.2
KAS660-21	NA	IT 115872	G. max	Landrace	Korea	Yellow	Purple	Yellow	Brown	Gray	Group-3	NABIC	NA	NA	KAS660-21	15.72	98.97	96.8
Keonol	NA	IT 228343	G. max	Cultivar	Korea	Yellow	White	Yellow	Brown	Gray	Group-3	NABIC	NA	NA	Keonol	16.15	99.05	96.8
KLS087062	NA	IT 153382	G. max	Landrace	Korea	Green	Purple	Black	Brown	Brown	Group-3	NABIC	NA	NA	KLS087062	16.04	99.1	97.2
KLS105	NA	IT 022396	G. max	Landrace	Korea	Yellow	Purple	Brown	NA	Gray	Group-3	NABIC	NA	NA	KLS105	19.05	99.04	97
KLS-116-1	NA	IT 021900	G. max	Landrace	Korea	Black	White	Black	Brown	Brown	Group-2	NABIC	NA	NA	KLS-116-1	15.83	98.88	96.3
KLS123-1	NA	IT 022420	G. max	Landrace	Korea	Brown	Purple	Brown	NA	Brown	Group-3	NABIC	NA	NA	KLS123-1	17.3	98.94	96.8
KLS739-2	NA	IT 022630	G. max	Landrace	Korea	Yellow	Purple	NA	Brown	Gray	Group-3	NABIC	NA	NA	KLS739-2	21.18	97.94	97.6
KLS86083	NA	IT 142839	G. max	Landrace	Korea	Black	White	Black	NA	Brown	Group-3	NABIC	NA	NA	KLS86083	18.38	99.27	97.6
KLS87113	NA	IT 153730	G. max	Landrace	Korea	Black	Purple	Black	Brown	Brown	Group-3	NABIC	NA	NA	KLS87113	18.38	99.11	96.4
Kwangan	NA	IT 189210	G. max	Cultivar	Korea	Yellow	Purple	Black	Brown	Gray	Group-3	NABIC	NA	NA	Kwangan	17.81	98.56	96.9
L62-667	PI 547716	IT 263412	G. max	Cultivar	USA	Yellow	Purple	Yellow	Brown	Gray	Group-3	NABIC	NA	NA	L62-667	15.98	98.78	96.7
Milyang12	NA	IT 024623	G. max	Cultivar	Korea	Yellow	White	Brown	Brown	Gray	Group-3	NABIC	NA	NA	Milyang12	16.46	99.09	97.1
Nokwon	NA	IT 263158	G. max	Cultivar	Korea	Green	White	Brown	Brown	Gray	Group-3	NABIC	NA	NA	Nokwon	16.42	99.07	96.6
OT94-51	PI 591432	NA	G. max	Cultivar	Canada	Yellow	Purple	Yellow	Brown	Gray	Group-3	NABIC	NA	NA	OT94-51	17.45	98.92	97.2
Paldonamul	NA	IT 229416	G. max	Cultivar	Korea	Yellow	Purple	Brown	Yellow	Gray	Group-3	NABIC	NA	NA	Paldonamul	16.41	98.96	96.5
PI84669	PI 84669	IT 160815	G. max	Landrace	Korea	Yellow	White	Yellow	Brown	Gray	Group-3	NABIC	NA	NA	PI84669	17.91	96.17	97.1
Pungwon	NA	IT 229420	G. max	Cultivar	Korea	Yellow	White	Yellow	Brown	Gray	Group-3	NABIC	NA	NA	Pungwon	18.88	98.61	97.3
seonam	NA	IT 213205	G. max	Cultivar	Korea	Yellow	Purple	Brown	Brown	Gray	Group-3	NABIC	NA	NA	seonam	17.57	98.57	96.7
Shinhwa	NA	NA	G. max	Cultivar	Korea	Yellow	Purple	Brown	Yellow	Gray	Group-3	NABIC	NA	NA	Shinhwa	15.86	98.96	96.8
SinKi	NA	IT 214697	G. max	Cultivar	Korea	Yellow	Purple	Brown	Brown	Gray	Group-3	NABIC	NA	NA	SinKi	53.02	99.64	99
Sinpaldal	NA	IT 228342	G. max	Cultivar	Korea	Yellow	White	Brown	Brown	Brown	Group-3	NABIC	NA	NA	Sinpaldal	15.59	98.75	97.9
Sinpaldal2	NA	IT 263155	G. max	Cultivar	Korea	Yellow	White	Brown	Yellow	Brown	Group-3	NABIC	NA	NA	Sinpaldal2	22.39	98.91	97
Sinrok	NA	IT 252262	G. max	Cultivar	Korea	Yellow	Purple	Yellow	Brown	Gray	Group-3	NABIC	NA	NA	Sinrok	16.53	99.03	96.8
SLSB322-3	NA	IT 134413	G. max	Landrace	Korea	Black	Purple	Black	NA	Brown	Group-3	NABIC	NA	NA	SLSB322-3	15.98	98.66	97.2
SLSB-B-15	NA	IT 134470	G. max	Landrace	Korea	Black	Purple	Black	NA	Brown	Group-3	NABIC	NA	NA	SLSB-B-15	15.76	98.65	96.9
SLSB-B-27	NA	IT 134477	G. max	Landrace	Korea	Yellow	Purple	NA	NA	Gray	Group-3	NABIC	NA	NA	SLSB-B-27	15.73	99.09	96.9
SLSJ101-1	NA	IT 134220	G. max	Landrace	Korea	Yellow	White	Yellow	NA	Gray	Group-3	NABIC	NA	NA	SLSJ101-1	16.33	98.81	96.8
Socheong2	NA	NA	G. max	Cultivar	Korea	Black	White	Black	Brown	Brown	Group-2	NABIC	NA	NA	Socheong2	17.28	98.15	97.3
Soho	NA	IT 213202	G. max	Cultivar	Korea	Yellow	White	Brown	Yellow	Gray	Group-3	NABIC	NA	NA	Soho	16.72	98.95	97.1
Sohwang	NA	IT 229424	G. max	Cultivar	Korea	Yellow	Purple	Yellow	Brown	Gray	Group-3	NABIC	NA	NA	Sohwang	16.99	99.1	96.6
Somyeongnamul	NA	IT 211812	G. max	Cultivar	Korea	Yellow	Purple	Brown	Brown	Gray	Group-3	NABIC	NA	NA	Somyeongnamul	17.45	98.08	96.9
Suwon116	NA	IT 021748	G. max	Cultivar	Korea	Yellow	White	Yellow	Brown	Gray	Group-3	NABIC	NA	NA	Suwon116	16.72	98.64	96.9
Taekwang	NA	IT 212860	G. max	Cultivar	Korea	Yellow	Purple	Yellow	Brown	Gray	Group-3	NABIC	NA	NA	Taekwang	16.38	98.83	97
Uram	NA	IT 263167	G. max	Cultivar	Korea	Yellow	White	Yellow	NA	Gray	Group-3	NABIC	NA	NA	Uram	15.39	99.04	97
YB316-3	NA	IT 024393	G. max	Landrace	Korea	Black	Purple	Black	Brown	Brown	Group-3	NABIC	NA	NA	YB316-3	15.93	99.08	96.4
YJ229-3	NA	IT 024128	G. max	Landrace	Korea	Yellow	White	NA	Brown	Brown	Group-3	NABIC	NA	NA	YJ229-3	16.02	99.06	96.5
YN197-1	NA	IT 024431	G. max	Landrace	Korea	Brown	Purple	Brown	Brown	Brown	Group-3	NABIC	NA	NA	YN197-1	17.82	99.16	96.4
Yonpoong	NA	NA	G. max	Cultivar	Korea	Yellow	Purple	Yellow	Brown	Gray	Group-3	NABIC	NA	NA	Yonpoong	15.22	98.99	97.3
Youkwoo16	NA	IT 021836	G. max	Cultivar	Japan	Yellow	Purple	Brown	Brown	Brown	Group-3	NABIC	NA	NA	Youkwoo16	17.34	98.68	97.2
YWS1034	NA	NA	G. soja	Wild	Korea	Black	Purple	NA	NA	Brown	Group-1	NABIC	NA	NA	YWS1034	16.42	96.34	96.7
YWS106	NA	NA	G. soja	Wild	China	Brown	Purple	NA	NA	Brown	Group-1	NABIC	NA	NA	YWS106	26.36	97.51	97
YWS1242	NA	NA	G. soja	Wild	Korea	Black	Purple	NA	NA	Brown	Group-1	NABIC	NA	NA	YWS1242	16.75	97.54	96.1
YWS139	NA	NA	G. soja	Wild	Korea	Black	Purple	NA	NA	Brown	Group-1	NABIC	NA	NA	YWS139	16.73	96.85	96
YWS204	NA	NA	G. soja	Wild	Korea	Black	Purple	NA	NA	Brown	Group-1	NABIC	NA	NA	YWS204	16.56	96.93	96
YWS303	NA	IT 242801	G. soja	Wild	Korea	Black	Purple	NA	NA	Brown	Group-1	NABIC	NA	NA	YWS303	18.77	97.67	95.9
YWS471	NA	IT 250454	G. soja	Wild	Korea	Black	Purple	NA	NA	Brown	Group-1	NABIC	NA	NA	YWS471	22.41	97.91	96.2
YWS481	NA	IT 247519	G. soja	Wild	Korea	Black	Purple	NA	NA	Brown	Group-1	NABIC	NA	NA	YWS481	16.81	98	97.2
YWS486	NA	IT 247520	G. soja	Wild	Korea	Black	Purple	NA	NA	Brown	Group-1	NABIC	NA	NA	YWS486	17.42	98.41	96.7
YWS506	NA	IT 250444	G. soja	Wild	Korea	Black	Purple	NA	NA	Brown	Group-1	NABIC	NA	NA	YWS506	17.75	97.81	96.3
YWS574	NA	NA	G. soja	Wild	Korea	Black	Purple	NA	NA	Brown	Group-1	NABIC	NA	NA	YWS574	18.37	97.89	95.8
YWS856	NA	NA	G. soja	Wild	Korea	Black	Purple	NA	NA	Brown	Group-1	NABIC	NA	NA	YWS856	18.11	97.49	96
YWS91	NA	NA	G. soja	Wild	Korea	Black	Purple	NA	NA	Brown	Group-1	NABIC	NA	NA	YWS91	17.25	98.55	96.2
Enrei	PI 385942	NA	G. max	Landrace	Japan	Yellow	Purple	Yellow	Brown	Gray	Group-3	INDSC	PRJDB2966	SAMD00018961	DRR021742	7.77	99.79	96.3
Sowon	NA	IT 211814	G. max	Cultivar	Korea	Yellow	Purple	Brown	Brown	Gray	Group-3	INDSC	PRJEB1942	SAMEA2070677	ERR274372	16.25	99.96	96.9
Pureun	NA	NA	G. max	Landrace	Korea	Green	White	Green	Brown	Brown	Group-3	INDSC	PRJEB1942	SAMEA2070678	ERR274373	16.19	99.96	97.8
Kwangkyo	NA	IT 021773	G. max	Cultivar	Korea	Yellow	Purple	Brown	Brown	Gray	Group-3	INDSC	PRJEB1942	SAMEA2070679	ERR274374	13.68	99.95	96.4
Ilpumgeomjeong	NA	IT 203575	G. max	Cultivar	Korea	Black	Purple	Black	Brown	Brown	Group-3	INDSC	PRJEB1942	SAMEA2070680	ERR274375	10.83	99.96	96.6
Seoritae	NA	NA	G. max	Landrace	Korea	Black	Purple	Black	NA	NA	Group-3	INDSC	PRJEB1942	SAMEA2070681	ERR274376	13.83	99.95	96.9
PI96983	PI 96983	NA	G. max	Landrace	Korea	Yellow	White	Yellow	Brown	Gray	Group-3	INDSC	PRJEB1942	SAMEA2070682	ERR274377	13.69	99.96	96.8
Haman	NA	IT 221982	G. max	Cultivar	Korea	Yellow	Purple	Brown	NA	Brown	Group-3	INDSC	PRJEB1942	SAMEA2070683	ERR274378	15.43	99.96	96.7
Geomjeongol	NA	IT 229415	G. max	Cultivar	Korea	Black	Purple	Black	Brown	Brown	Group-3	INDSC	PRJEB1942	SAMEA2070684	ERR274379	11.71	99.95	96.7
Hwangkeum	NA	IT 024221	G. max	Cultivar	Korea	Yellow	Purple	Brown	Brown	Gray	Group-3	INDSC	PRJEB1942	SAMEA2070685	ERR274380	14.93	99.96	97.1
Williams 82K	PI 518671	IT 142727	G. max	Cultivar	USA	Yellow	White	Black	Yellow	Brown	Group-3	INDSC	PRJEB1942	SAMEA2070686	ERR274381	14.65	99.96	98.4
Peking	PI 548402	NA	G. max	Landrace	China	Black	White	Black	Brown	Brown	Group-2	INDSC	PRJEB9803	SAMEA3475456	ERR953473	17.31	98.05	97.9
Wm82_ISU-01	PI 518671	NA	G. max	Cultivar	USA	Yellow	White	Black	Yellow	Brown	Group-3	INDSC	PRJNA248478	SAMN02799221	SRR1298717	7.63	99.76	98.6
Wm82_ISU-01	PI 518671	NA	G. max	Cultivar	USA	Yellow	White	Black	Yellow	Brown	Group-3	INDSC	PRJNA248478	SAMN02799221	SRR1298718	7.06	99.76	98.4
PI.548316	PI 548316	NA	G. max	Cultivar	China	Black	White	Black	Brown	Gray	Group-2	INDSC	PRJNA243933	SAMN02721117	SRR1299079	10.84	99.56	97.1
PI.437654	PI 437654	NA	G. max	Landrace	China	Black	Purple	Black	Black	Brown	Group-2	INDSC	PRJNA243933	SAMN02721114	SRR1299087	4.82	99.65	93.9
PI.90763	PI 90763	NA	G. max	Landrace	China	Black	Purple	Black	Yellow	Brown	Group-2	INDSC	PRJNA243933	SAMN02721113	SRR1302613	15.29	99.75	97.7
PI.548402	PI 548402	NA	G. max	Landrace	China	Black	White	Black	Brown	Brown	Group-2	INDSC	PRJNA243933	SAMN02721112	SRR1302621	43.21	99.48	98
PI.209332	PI 209332	NA	G. max	Landrace	Japan	Black	Purple	Black	Black	Brown	Group-2	INDSC	PRJNA243933	SAMN02721115	SRR1302624	13.23	99.61	97.3
PI.89772	PI 89772	NA	G. max	Landrace	China	Black	Purple	Black	Brown	Brown	Group-2	INDSC	PRJNA243933	SAMN02721116	SRR1302626	11.94	99.66	97.1
PI.437654	PI 437654	NA	G. max	Landrace	China	Black	Purple	Black	Black	Brown	Group-2	INDSC	PRJNA243933	SAMN02721114	SRR1302628	15.89	99.74	97.5
KF13	PI 562565	NA	G. soja	Wild	Korea	Black	NA	Black	NA	NA	Group-1	INDSC	PRJNA257011	SAMN02946650	SRR1533155	16.08	99.2	96.8
PI 393551	PI 393551	NA	G. soja	Wild	Taiwan	Black	Purple	Black	Black	Brown	Group-1	INDSC	PRJNA257011	SAMN02946652	SRR1533157	11.86	99.42	95.5
PI 366121	PI 366121	NA	G. soja	Wild	Japan	Black	Purple	Black	Black	Brown	Group-1	INDSC	PRJNA257011	SAMN02946655	SRR1533160	21.71	88.75	98.5
RB 1072	PI 407027	NA	G. soja	Wild	Japan	Black	Purple	Black	Black	Brown	Group-1	INDSC	PRJNA257011	SAMN02946657	SRR1533162	11.48	99.39	97.8
KE16	PI 562559	NA	G. soja	Wild	Korea	Black	NA	Black	NA	NA	Group-1	INDSC	PRJNA257011	SAMN02946658	SRR1533163	16.01	87.72	97.4
PI 447004	PI 447004	NA	G. soja	Wild	China	Black	Purple	Black	Black	Brown	Group-1	INDSC	PRJNA257011	SAMN02946661	SRR1533166	15.77	83.72	98
J-077633	PI 423991	NA	G. soja	Wild	Russia	Black	Purple	Black	Black	Brown	Group-1	INDSC	PRJNA257011	SAMN02946662	SRR1533167	19.76	88.75	98.5
K2-E	PI 407170	NA	G. soja	Wild	Korea	Black	Purple	Black	Black	Brown	Group-1	INDSC	PRJNA257011	SAMN02946663	SRR1533168	24.83	83.66	98.7
RB 1072	PI 407131	NA	G. soja	Wild	Japan	Black	Purple	Black	Black	Brown	Group-1	INDSC	PRJNA257011	SAMN02946664	SRR1533169	20.92	95.13	98.1
GD 50388-2	PI 479752	NA	G. soja	Wild	China	Black	Purple	Black	Black	Brown	Group-1	INDSC	PRJNA257011	SAMN02946667	SRR1533172	12.31	99.6	95.9
PI 468916	PI 468916	NA	G. soja	Wild	China	Black	Purple	Black	Black	Brown	Group-1	INDSC	PRJNA257011	SAMN02946668	SRR1533173	17.64	91.29	96.7
PI 366123	PI 366123	NA	G. soja	Wild	Japan	Black	Purple	Black	Black	Brown	Group-1	INDSC	PRJNA257011	SAMN02946669	SRR1533174	14.73	99.56	96.7
PI 458536	PI 458536	NA	G. soja	Wild	China	Black	Purple	Black	Black	Brown	Group-1	INDSC	PRJNA257011	SAMN02946670	SRR1533175	17.5	83.83	98.5
K12-C	PI 407197	NA	G. soja	Wild	Korea	Black	Purple	Black	Black	Brown	Group-1	INDSC	PRJNA257011	SAMN02946671	SRR1533176	13.26	99.44	96.4
ZYD 253	PI 522182 B	NA	G. soja	Wild	China	Black	Purple	Black	Black	Brown	Group-1	INDSC	PRJNA257011	SAMN02946673	SRR1533178	14.36	99.57	96
PI 378692	PI 378692	NA	G. soja	Wild	Japan	Black	Purple	Black	Black	Brown	Group-1	INDSC	PRJNA257011	SAMN02946675	SRR1533180	13.31	99.31	96.7
LS-009	PI 464929 A	NA	G. soja	Wild	China	Black	Purple	Black	Black	Brown	Group-1	INDSC	PRJNA257011	SAMN02946676	SRR1533181	13.66	98.97	95.9
K37-B	PI 407246	NA	G. soja	Wild	Korea	Black	Purple	Black	Black	Brown	Group-1	INDSC	PRJNA257011	SAMN02946677	SRR1533182	14.05	99.27	98.3
81-200002	PI 464935	NA	G. soja	Wild	China	Black	Purple	Black	Black	Brown	Group-1	INDSC	PRJNA257011	SAMN02946678	SRR1533183	14.8	99.42	97.1
VIR 8514	PI 522228	NA	G. soja	Wild	Russia	Black	Purple	Black	Black	Brown	Group-1	INDSC	PRJNA257011	SAMN02946680	SRR1533185	15.59	99.16	96.5
PI 483464A	PI 483464 A	NA	G. soja	Wild	China	Black	Purple	Black	Black	Brown	Group-1	INDSC	PRJNA257011	SAMN02946681	SRR1533186	14.93	99.57	97.6
K101-A	PI 407275	NA	G. soja	Wild	Korea	Black	Purple	Black	Black	Brown	Group-1	INDSC	PRJNA257011	SAMN02946682	SRR1533187	13.71	99.5	98
LS-009	PI 464929 B	NA	G. soja	Wild	China	Black	Purple	Black	Black	Brown	Group-1	INDSC	PRJNA257011	SAMN02946683	SRR1533188	13.83	98.68	98.2
PI 407301	PI 407301	NA	G. soja	Wild	China	Black	Purple	Black	Black	Brown	Group-1	INDSC	PRJNA257011	SAMN02946684	SRR1533189	11.9	98.25	94.9
PI 326582A	PI 326582 A	NA	G. soja	Wild	Russia	Black	Purple	Black	Black	Brown	Group-1	INDSC	PRJNA257011	SAMN02946685	SRR1533190	17.98	97.25	98.1
VIR 8500	PI 522216	NA	G. soja	Wild	Russia	Black	Purple	Black	Black	Brown	Group-1	INDSC	PRJNA257011	SAMN02946686	SRR1533191	13.02	99.39	96.8
PI 468400A	PI 468400 A	NA	G. soja	Wild	China	Black	Purple	Black	Black	Brown	Group-1	INDSC	PRJNA257011	SAMN02946687	SRR1533192	14.83	99.44	95.6
Long 79-5801	PI 479769	NA	G. soja	Wild	China	Black	Purple	Black	Black	Brown	Group-1	INDSC	PRJNA257011	SAMN02946688	SRR1533193	15.38	99	96.8
PI 424096	PI 424096	NA	G. soja	Wild	Korea	Black	Purple	Black	Black	Brown	Group-1	INDSC	PRJNA257011	SAMN02946689	SRR1533194	12.83	99.45	96.7
PI 458538	PI 458538	NA	G. soja	Wild	China	Black	Purple	Black	Black	Brown	Group-1	INDSC	PRJNA257011	SAMN02946692	SRR1533197	19.54	97.16	97.3
PI 458535	PI 458535	NA	G. soja	Wild	China	Black	Purple	Black	Black	Brown	Group-1	INDSC	PRJNA257011	SAMN02946693	SRR1533198	13.45	99.11	97
Yasei Daizu	PI 407285	NA	G. soja	Wild	Japan	Black	Purple	Black	Black	Brown	Group-1	INDSC	PRJNA257011	SAMN02946694	SRR1533199	13.53	99.34	96.5
PI 407288	PI 407288	NA	G. soja	Wild	China	Black	Purple	Black	Black	Brown	Group-1	INDSC	PRJNA257011	SAMN02946697	SRR1533202	14.39	99.52	95.6
ZYD 3728	PI 549046	NA	G. soja	Wild	China	Black	Purple	Black	Black	Gray	Group-1	INDSC	PRJNA257011	SAMN02946699	SRR1533204	21.95	96.7	97.8
LS-005	PI 464927 A	NA	G. soja	Wild	China	Black	Purple	Black	Black	Brown	Group-1	INDSC	PRJNA257011	SAMN02946700	SRR1533205	14.75	99.18	96.3
PI 483465	PI 483465	NA	G. soja	Wild	China	Black	Purple	Black	Black	Brown	Group-1	INDSC	PRJNA257011	SAMN02946701	SRR1533206	19.52	92.89	97.1
L83-0215	PI 547831	NA	G. soja	Wild	USA	Black	Purple	Black	Black	Brown	Group-1	INDSC	PRJNA257011	SAMN02946704	SRR1533209	16.31	98.84	96.7
VIR 8511	PI 522226	NA	G. soja	Wild	Russia	Black	Purple	Black	Black	Brown	Group-1	INDSC	PRJNA257011	SAMN02946707	SRR1533212	12.61	99.48	95.7
Xiao bai dou	PI 567466 A	NA	G. max	Landrace	China	Yellow	Purple	Yellow	Brown	Gray	Group-2	INDSC	PRJNA257011	SAMN02946710	SRR1533215	12.04	99.72	87.4
Liu yue zao	PI 594615	NA	G. max	Landrace	China	Yellow	Purple	Brown	Brown	Brown	Group-3	INDSC	PRJNA257011	SAMN02946711	SRR1533216	28.3	99.26	98.6
Yu shi dou	PI 603413	NA	G. max	Landrace	China	Brown	Purple	Brown	Brown	Brown	Group-3	INDSC	PRJNA257011	SAMN02946712	SRR1533217	5.98	99.64	80.7
CNS	PI 548445	NA	G. max	Landrace	China	Yellow	Purple	Brown	Yellow	Brown	Group-3	INDSC	PRJNA257011	SAMN02946713	SRR1533218	6.48	97.43	89.6
No. 2296	PI 196166	NA	G. max	Landrace	Korea	Black	Purple	Black	Brown	Brown	Group-3	INDSC	PRJNA257011	SAMN02946715	SRR1533220	12.81	99.57	96.7
Yan-nong No. 2	PI 467343	NA	G. max	Landrace	China	Yellow	White	Yellow	Brown	Gray	Group-3	INDSC	PRJNA257011	SAMN02946716	SRR1533221	16.95	99.61	97.9
Cao qing huang dou	PI 567525	NA	G. max	Landrace	China	Yellow	White	Black	Yellow	Brown	Group-2	INDSC	PRJNA257011	SAMN02946718	SRR1533223	14.06	93.02	97.5
Kaifuu gyuumou ou 1	PI 416971	NA	G. max	Landrace	Japan	Yellow	White	Yellow	Brown	Gray	Group-2	INDSC	PRJNA257011	SAMN02946724	SRR1533229	12.8	99.66	98.2
Liu yue huang	PI 594777	NA	G. max	Landrace	China	Yellow	White	Brown	Brown	Brown	Group-3	INDSC	PRJNA257011	SAMN02946725	SRR1533230	18.66	99.45	97.8
Higan	PI 548342	NA	G. max	Landrace	Japan	Yellow	Purple	Yellow	Yellow	Gray	Group-3	INDSC	PRJNA257011	SAMN02946726	SRR1533231	17.91	99.41	98.1
Roanoke	PI 548485	NA	G. max	Landrace	China	Yellow	White	Yellow	Brown	Gray	Group-3	INDSC	PRJNA257011	SAMN02946727	SRR1533232	4.63	99.12	88.6
Tokei 423	PI 507355	NA	G. max	Landrace	Japan	Yellow	Purple	Yellow	Brown	Gray	Group-3	INDSC	PRJNA257011	SAMN02946730	SRR1533235	17.21	99.66	97.8
Nan jing da ping ding huang yi No. 1	PI 587552	NA	G. max	Landrace	China	Yellow	Purple	NA	Yellow	Brown	Group-3	INDSC	PRJNA257011	SAMN02946731	SRR1533236	15.33	99.21	98.4
Dunganscaja 462	PI 437321	NA	G. max	Landrace	Russia	Yellow	Purple	Yellow	Brown	Gray	Group-2	INDSC	PRJNA257011	SAMN02946735	SRR1533240	11.35	99.57	96.7
Bai hua gu tian dou	PI 603596	NA	G. max	Landrace	China	Yellow	White	Brown	Yellow	Brown	Group-3	INDSC	PRJNA257011	SAMN02946736	SRR1533241	10.86	99.36	97.2
Tian e dan	PI 603400	NA	G. max	Landrace	China	Yellow	White	Yellow	Brown	Gray	Group-2	INDSC	PRJNA257011	SAMN02946737	SRR1533242	12.94	99.63	96.1
Niu jiao qi da hei dou	PI 602991	NA	G. max	Landrace	China	Black	White	Black	Brown	Brown	Group-2	INDSC	PRJNA257011	SAMN02946738	SRR1533243	12.43	99.41	97.4
Peking	PI 548402	NA	G. max	Landrace	China	Black	White	Black	Brown	Brown	Group-2	INDSC	PRJNA257011	SAMN02946739	SRR1533244	14.19	99.86	96.9
PI 407801	PI 407801	NA	G. max	Landrace	Korea	Yellow	Purple	Black	Yellow	Brown	Group-3	INDSC	PRJNA257011	SAMN02946740	SRR1533245	12.33	99.25	96.9
Yi zheng da li huang dou	PI 587584	NA	G. max	Landrace	China	Yellow	Purple	Black	Brown	Gray	Group-3	INDSC	PRJNA257011	SAMN02946742	SRR1533247	14.3	99.69	95.8
KAS 173-3	PI 398296	NA	G. max	Landrace	Korea	Yellow	Purple	Yellow	Brown	Gray	Group-3	INDSC	PRJNA257011	SAMN02946743	SRR1533248	17.12	99.32	97.1
ZDD01501	PI 603420	NA	G. max	Landrace	China	Black	Purple	Black	Black	Brown	Group-2	INDSC	PRJNA257011	SAMN02946745	SRR1533250	8.68	99.83	95.7
Hu pi dou	PI 567384	NA	G. max	Landrace	China	Yellow	Purple	Yellow	Black	Gray	Group-2	INDSC	PRJNA257011	SAMN02946746	SRR1533251	11.85	98.27	97.8
Er-hej-jan	PI 437654	NA	G. max	Landrace	China	Black	Purple	Black	Black	Brown	Group-2	INDSC	PRJNA257011	SAMN02946748	SRR1533253	36.46	99.63	98.7
Huai yin gua dou jia	PI 603675	NA	G. max	Landrace	China	Yellow	Purple	Black	Brown	Gray	Group-2	INDSC	PRJNA257011	SAMN02946749	SRR1533254	15.22	99.46	96.4
Nan-cou	PI 437679	NA	G. max	Landrace	China	Black	Purple	Black	Brown	Brown	Group-2	INDSC	PRJNA257011	SAMN02946751	SRR1533256	6.21	99.19	94
Soysota	PI 548417	NA	G. max	Landrace	Italy	Brown	Purple	Brown	Brown	Brown	Group-2	INDSC	PRJNA257011	SAMN02946752	SRR1533257	14.45	97.9	97.8
Mejiro	PI 80837	NA	G. max	Landrace	Japan	Yellow	Purple	Yellow	Brown	Gray	Group-3	INDSC	PRJNA257011	SAMN02946753	SRR1533258	24.68	99.57	97.9
May den	PI 578457 A	NA	G. max	Landrace	Vietnam	Yellow	Purple	NA	Brown	Brown	Group-3	INDSC	PRJNA257011	SAMN02946756	SRR1533261	6.83	99.6	94.8
ZDD05996	PI 603756	NA	G. max	Landrace	China	Yellow	White	Brown	Brown	Brown	Group-3	INDSC	PRJNA257011	SAMN02946759	SRR1533264	11.64	99.43	96.8
Shiheigai Shirobana	PI 80822	NA	G. max	Landrace	China	Yellow	White	Yellow	Brown	Gray	Group-3	INDSC	PRJNA257011	SAMN02946760	SRR1533265	13.94	99.42	97.5
Sable	PI 438498	NA	G. max	Landrace	USA	Black	Purple	Black	Brown	Brown	Group-2	INDSC	PRJNA257011	SAMN02946761	SRR1533266	11.22	99.45	96.7
Mukden	PI 548391	NA	G. max	Landrace	China	Yellow	White	Yellow	Brown	Gray	Group-3	INDSC	PRJNA257011	SAMN02946762	SRR1533267	22.71	98.97	98.5
Mandarin (Ottawa)	PI 548379	NA	G. max	Landrace	China	Yellow	Purple	Yellow	Brown	Gray	Group-3	INDSC	PRJNA257011	SAMN02946763	SRR1533268	32.08	85.04	97.7
Roumanie	PI 153262	NA	G. max	Landrace	Belgium	Yellow	Purple	Brown	Yellow	Brown	Group-2	INDSC	PRJNA257011	SAMN02946764	SRR1533269	17.27	96.93	97.2
Chan yao dou	PI 567298	NA	G. max	Landrace	China	Yellow	Purple	NA	Black	Brown	Group-2	INDSC	PRJNA257011	SAMN02946765	SRR1533270	13.81	85.05	97.8
Xiao zhu yao	PI 603318	NA	G. max	Landrace	China	Yellow	White	Yellow	Brown	Gray	Group-3	INDSC	PRJNA257011	SAMN02946766	SRR1533271	17.12	99.46	97.8
Er-da-li	PI 437653	NA	G. max	Landrace	China	Yellow	Purple	Brown	Brown	Brown	Group-2	INDSC	PRJNA257011	SAMN02946767	SRR1533272	14.32	99.5	97.1
Kungchuling Improved No. 77	PI 88479	NA	G. max	Landrace	China	Yellow	White	Yellow	Brown	Gray	Group-3	INDSC	PRJNA257011	SAMN02946769	SRR1533274	15.46	99.59	96.6
Ekhabac	PI 567189 A	NA	G. max	Landrace	Vietnam	Yellow	Purple	Brown	Yellow	Brown	Group-3	INDSC	PRJNA257011	SAMN02946773	SRR1533278	14.71	99.5	97.2
Richland	PI 548406	NA	G. max	Landrace	China	Yellow	Purple	Black	Brown	Gray	Group-3	INDSC	PRJNA257011	SAMN02946774	SRR1533279	12.7	99.25	97.4
S-56	PI 84631	NA	G. max	Landrace	Korea	Green	White	Green	Brown	Gray	Group-3	INDSC	PRJNA257011	SAMN02946775	SRR1533280	13	99.41	97.2
H 67-27	PI 323576	NA	G. max	Landrace	India	Black	Purple	Black	NA	Brown	Group-2	INDSC	PRJNA257011	SAMN02946777	SRR1533282	11.32	99.86	96.5
Manitoba Brown	PI 548382	NA	G. max	Landrace	China	Brown	White	Brown	Brown	Brown	Group-3	INDSC	PRJNA257011	SAMN02946778	SRR1533283	15.54	87.72	97.4
Xian ning dong huang dou jia	PI 587752	NA	G. max	Landrace	China	Yellow	White	Yellow	Yellow	Gray	Group-2	INDSC	PRJNA257011	SAMN02946780	SRR1533285	12.69	99.38	97.7
KAS 521-15	PI 424391	NA	G. max	Landrace	Korea	Green	Purple	Brown	Yellow	Brown	Group-3	INDSC	PRJNA257011	SAMN02946781	SRR1533286	14.22	99.55	98.1
Pei xian xiao you dou	PI 567763	NA	G. max	Landrace	China	Yellow	White	Yellow	Yellow	Gray	Group-2	INDSC	PRJNA257011	SAMN02946782	SRR1533287	10.16	98.65	88.3
Du Lu Dou	PI 603357	NA	G. max	Landrace	China	Yellow	Purple	Yellow	Yellow	Gray	Group-3	INDSC	PRJNA257011	SAMN02946783	SRR1533288	13.21	99.6	97.1
VIR 569	PI 437944	NA	G. max	Landrace	China	Black	Purple	Black	Black	Brown	Group-2	INDSC	PRJNA257011	SAMN02946785	SRR1533290	10.23	98.44	77.3
Ebony	PI 157421	NA	G. max	Landrace	Korea	Black	Purple	Black	Yellow	Gray	Group-3	INDSC	PRJNA257011	SAMN02946787	SRR1533292	10.16	99.87	93.6
Bai mao dou	PI 538375	NA	G. max	Landrace	China	Yellow	Purple	Brown	Brown	Brown	Group-3	INDSC	PRJNA257011	SAMN02946789	SRR1533294	12	99.48	84.8
Ping luo huang da dou	PI 567364	NA	G. max	Landrace	China	Yellow	White	Yellow	Brown	Gray	Group-2	INDSC	PRJNA257011	SAMN02946790	SRR1533295	17.33	99.49	97.1
Oni Hadaka	PI 84987	NA	G. max	Landrace	Japan	Yellow	Purple	Yellow	Yellow	NA	Group-3	INDSC	PRJNA257011	SAMN02946791	SRR1533296	16.67	99.48	97.4
A.K. (Harrow)	PI 548298	NA	G. max	Landrace	China	Yellow	White	Yellow	Brown	Gray	Group-3	INDSC	PRJNA257011	SAMN02946792	SRR1533297	18.23	95.19	98.2
Nabeshima	PI 423967	NA	G. max	Landrace	Japan	Yellow	Purple	Brown	Yellow	Brown	Group-3	INDSC	PRJNA257011	SAMN02946793	SRR1533298	3.61	99.91	85.5
S-100	PI 548488	NA	G. max	Landrace	China	Yellow	White	Yellow	Brown	Gray	Group-3	INDSC	PRJNA257011	SAMN02946794	SRR1533299	16.46	99.43	98
Shirome	PI 423954	NA	G. max	Landrace	Japan	Yellow	White	Yellow	Brown	Gray	Group-3	INDSC	PRJNA257011	SAMN02946796	SRR1533301	11.66	99.32	96.9
Wu chang hei dong dou	PI 587848	NA	G. max	Landrace	China	Brown	Purple	Brown	Brown	Brown	Group-3	INDSC	PRJNA257011	SAMN02946797	SRR1533302	11.72	99.74	96.4
(Oni Hadaka)	PI 84987 A	NA	G. max	Landrace	Japan	Yellow	Purple	Yellow	Yellow	Gray	Group-3	INDSC	PRJNA257011	SAMN02946803	SRR1533308	8.52	99.52	95.6
Lai wa dou	PI 567395	NA	G. max	Landrace	China	Green	Purple	Yellow	Black	Gray	Group-2	INDSC	PRJNA257011	SAMN02946804	SRR1533309	6.79	99.4	95.9
Kitamishiro	PI 317334 A	NA	G. max	Landrace	Japan	Yellow	Purple	Brown	Brown	Brown	Group-3	INDSC	PRJNA257011	SAMN02946805	SRR1533310	11.14	99.55	97
Xiao huang dou	PI 594611	NA	G. max	Landrace	China	Yellow	White	NA	Brown	Brown	Group-2	INDSC	PRJNA257011	SAMN02946806	SRR1533311	12.96	99.64	92.5
Haberlandt	PI 548456	NA	G. max	Landrace	North Korea	Yellow	White	Brown	Brown	Brown	Group-3	INDSC	PRJNA257011	SAMN02946807	SRR1533312	12.18	99.31	97.4
ZDD007871	PI 603424 A	NA	G. max	Landrace	China	Yellow	White	Yellow	Brown	Gray	Group-3	INDSC	PRJNA257011	SAMN02946808	SRR1533313	27.63	99.64	98.2
Xiao li huang	PI 588053 A	NA	G. max	Landrace	China	Yellow	Purple	NA	Yellow	Brown	Group-3	INDSC	PRJNA257011	SAMN02946809	SRR1533314	14.63	99.59	97.3
Xiao hua lian	PI 594629	NA	G. max	Landrace	China	Yellow	Purple	Yellow	Brown	Gray	Group-3	INDSC	PRJNA257011	SAMN02946810	SRR1533315	13.17	99.24	97.7
(Dairyu Tsurunoko)	PI 83945 -3	NA	G. max	Landrace	Korea	Yellow	White	Yellow	Brown	Gray	Group-3	INDSC	PRJNA257011	SAMN02946812	SRR1533317	11.84	99.65	96.9
Sin i tu li rau	PI 404182	NA	G. max	Landrace	China	Yellow	Purple	Yellow	Yellow	Gray	Group-2	INDSC	PRJNA257011	SAMN02946815	SRR1533320	14.46	99.5	96.9
Daidzuhinshu satei	PI 86024	NA	G. max	Landrace	Japan	Green	White	Black	Brown	Brown	Group-3	INDSC	PRJNA257011	SAMN02946817	SRR1533322	12.16	99.5	97.2
Niu mao huang	PI 567503	NA	G. max	Landrace	China	Green	White	Yellow	Brown	Gray	Group-2	INDSC	PRJNA257011	SAMN02946818	SRR1533323	11.53	99.58	96.7
Shinsei	PI 317336	NA	G. max	Landrace	Japan	Yellow	Purple	Brown	Brown	Brown	Group-3	INDSC	PRJNA257011	SAMN02946819	SRR1533324	13.24	99.33	97.1
No. 9	PI 253658 B	NA	G. max	Landrace	China	Yellow	White	Yellow	Brown	Gray	Group-3	INDSC	PRJNA257011	SAMN02946823	SRR1533328	9.4	90.23	96.9
Xiao ma yi dan	PI 603516	NA	G. max	Landrace	China	Yellow	Purple	Yellow	Yellow	Gray	Group-2	INDSC	PRJNA257011	SAMN02946824	SRR1533329	23.85	97.91	98.2
Ben di huang dou	PI 567293	NA	G. max	Landrace	China	Yellow	White	Black	Brown	Brown	Group-3	INDSC	PRJNA257011	SAMN02946827	SRR1533332	17.84	99.59	98.3
KAS 510-1	PI 407849	NA	G. max	Landrace	Korea	Yellow	White	Yellow	Yellow	Gray	Group-3	INDSC	PRJNA257011	SAMN02946828	SRR1533333	14.2	99.02	97.5
Jin nung No. 3	PI 407716	NA	G. max	Landrace	China	Yellow	White	Yellow	Brown	Gray	Group-3	INDSC	PRJNA257011	SAMN02946830	SRR1533335	29.11	99.64	98.3
Zontanorukon	PI 89138	NA	G. max	Landrace	Korea	Yellow	White	Black	Brown	Brown	Group-3	INDSC	PRJNA257011	SAMN02946831	SRR1533336	14.79	97.71	97.8
Touhou torotou	PI 417398	NA	G. max	Landrace	China	Yellow	White	Yellow	Brown	Gray	Group-3	INDSC	PRJNA257011	SAMN02946833	SRR1533338	11.59	99.55	98.2
Shakujo	PI 243541	NA	G. max	Landrace	Japan	Yellow	White	Brown	Yellow	Brown	Group-3	INDSC	PRJNA257011	SAMN02946836	SRR1533341	13.18	99.37	96.8
Jackson	PI 548657	NA	G. max	Cultivar	USA	Yellow	White	Yellow	Brown	Gray	Group-3	INDSC	PRJNA257011	SAMN02946839	SRR1533344	14.86	98.79	97.7
Lincoln	PI 548362	NA	G. max	Cultivar	USA	Yellow	White	Black	Brown	Brown	Group-3	INDSC	PRJNA257011	SAMN02946840	SRR1533345	14.88	98.99	98.6
OT94-51	PI 591432	NA	G. max	Cultivar	Canada	Yellow	Purple	Yellow	Brown	Gray	Group-3	INDSC	PRJNA257011	SAMN02946842	SRR1533347	5.78	99.34	94.1
L93-2740	PI 591495	NA	G. max	Cultivar	USA	Green	Purple	Black	Brown	Brown	Group-3	INDSC	PRJNA257011	SAMN02946843	SRR1533348	15.16	99.29	98
Zane	PI 548634	NA	G. max	Cultivar	USA	Yellow	Purple	Black	Brown	Gray	Group-3	INDSC	PRJNA257011	SAMN02946846	SRR1533351	12.81	99.52	98.1
L64-1081	PI 547459	NA	G. max	Cultivar	USA	Yellow	Purple	Black	Brown	Brown	Group-3	INDSC	PRJNA257011	SAMN02946848	SRR1533353	22.2	97.67	98.3
L62-1251	PI 547409	NA	G. max	Cultivar	USA	Yellow	Purple	Black	Brown	Brown	Group-3	INDSC	PRJNA257011	SAMN02946850	SRR1533355	6.57	98.78	95.7
Gordon	PI 553047	NA	G. max	Cultivar	USA	Yellow	White	Yellow	Yellow	Gray	Group-3	INDSC	PRJNA257011	SAMN02946851	SRR1533356	13.84	99.49	97.5
L72-2157	PI 547562	NA	G. max	Cultivar	USA	Yellow	Purple	Black	Brown	Brown	Group-3	INDSC	PRJNA257011	SAMN02946852	SRR1533357	12.82	95.34	98.3
L64-1083	PI 547460	NA	G. max	Cultivar	USA	Yellow	Purple	Black	Brown	Brown	Group-3	INDSC	PRJNA257011	SAMN02946861	SRR1533366	14.11	99.17	98.3
NS-16	PI 518750	NA	G. max	Cultivar	Former Serbia	Yellow	Purple	Yellow	Brown	Gray	Group-3	INDSC	PRJNA257011	SAMN02946864	SRR1533369	16.19	99.29	98.4
Corsoy	PI 548540	NA	G. max	Cultivar	USA	Yellow	Purple	Yellow	Brown	Gray	Group-3	INDSC	PRJNA257011	SAMN02946866	SRR1533371	21.42	99.36	98.2
L62-956	PI 547686	NA	G. max	Cultivar	USA	Yellow	Purple	Yellow	Brown	Gray	Group-3	INDSC	PRJNA257011	SAMN02946869	SRR1533374	16.41	99.46	98.1
OAC Musca	PI 548644	NA	G. max	Cultivar	Canada	Yellow	Purple	Yellow	Brown	Gray	Group-3	INDSC	PRJNA257011	SAMN02946870	SRR1533375	8.12	99.55	88.8
L67-3207	PI 547488	NA	G. max	Cultivar	USA	Yellow	Purple	Black	Brown	Brown	Group-3	INDSC	PRJNA257011	SAMN02946871	SRR1533376	4.65	87.69	93.7
He feng 25	PI 518703	NA	G. max	Cultivar	China	Yellow	White	Yellow	Brown	Gray	Group-3	INDSC	PRJNA257011	SAMN02946872	SRR1533377	10.54	98.28	92.6
Capital	PI 548311	NA	G. max	Cultivar	Canada	Yellow	Purple	Yellow	Brown	Brown	Group-3	INDSC	PRJNA257011	SAMN02946873	SRR1533378	14.45	96.36	98.2
Hutcheson	PI 518664	NA	G. max	Cultivar	USA	Yellow	White	Yellow	Yellow	Gray	Group-3	INDSC	PRJNA257011	SAMN02946874	SRR1533379	11.28	99.51	96.1
OT94-41	PI 591435	NA	G. max	Cultivar	Canada	Yellow	Purple	Yellow	Brown	Gray	Group-3	INDSC	PRJNA257011	SAMN02946876	SRR1533381	25.81	98.1	98.7
Century	PI 548512	NA	G. max	Cultivar	USA	Yellow	Purple	Black	Brown	Brown	Group-3	INDSC	PRJNA257011	SAMN02946879	SRR1533384	12.1	98.85	97.9
L63-1212	PI 547690	NA	G. max	Cultivar	USA	Yellow	Purple	Yellow	Brown	Gray	Group-3	INDSC	PRJNA257011	SAMN02946880	SRR1533385	13.16	95.99	98.1
T157	PI 548182	NA	G. max	Cultivar	USA	Black	Purple	Black	Brown	Gray	Group-3	INDSC	PRJNA257011	SAMN02946881	SRR1533386	17.88	99.12	97.9
Pennyrile	PI 515961	NA	G. max	Cultivar	USA	Yellow	White	Black	Yellow	Brown	Group-3	INDSC	PRJNA257011	SAMN02946882	SRR1533387	14.55	86	97.6
Williams	PI 548631	NA	G. max	Cultivar	USA	Yellow	White	Black	Yellow	Brown	Group-3	INDSC	PRJNA257011	SAMN02946890	SRR1533395	16.22	99.53	98.9
L72D-4110	PI 547779	NA	G. max	Cultivar	USA	Yellow	Purple	Yellow	Brown	Gray	Group-3	INDSC	PRJNA257011	SAMN02946891	SRR1533396	13.12	99.15	97.4
Gnome	PI 548565	NA	G. max	Cultivar	USA	Yellow	Purple	Black	Yellow	Brown	Group-3	INDSC	PRJNA257011	SAMN02946897	SRR1533402	12.75	92.04	97.4
Perry	PI 548603	NA	G. max	Cultivar	USA	Yellow	Purple	Black	Brown	Gray	Group-3	INDSC	PRJNA257011	SAMN02946899	SRR1533404	6.16	93.1	91.9
Young	PI 508266	NA	G. max	Cultivar	USA	Yellow	White	Yellow	Yellow	Gray	Group-3	INDSC	PRJNA257011	SAMN02946900	SRR1533405	19.51	90.02	97.7
L62-667	PI 547716	NA	G. max	Cultivar	USA	Yellow	Purple	Yellow	Brown	Gray	Group-3	INDSC	PRJNA257011	SAMN02946903	SRR1533408	15.85	99.44	97.5
OT89-06	PI 546044	NA	G. max	Cultivar	Canada	Yellow	Purple	Yellow	Brown	Gray	Group-3	INDSC	PRJNA257011	SAMN02946904	SRR1533409	12.28	99.42	97.8
Harbin 91-6065	PI 612719	NA	G. max	Cultivar	China	Yellow	White	Yellow	Brown	Gray	Group-3	INDSC	PRJNA257011	SAMN02946906	SRR1533411	17.94	99.58	97.1
Jilin 21	PI 518711	NA	G. max	Cultivar	China	Yellow	White	Yellow	Brown	Gray	Group-3	INDSC	PRJNA257011	SAMN02946908	SRR1533413	12.05	99.01	97
Harosoy	PI 548573	NA	G. max	Cultivar	Canada	Yellow	Purple	Yellow	Brown	Gray	Group-3	INDSC	PRJNA257011	SAMN02946910	SRR1533415	13.14	99.68	97.7
Hei he No. 1	PI 567171	NA	G. max	Cultivar	China	Yellow	White	Yellow	Brown	Brown	Group-3	INDSC	PRJNA257011	SAMN02946913	SRR1533418	12.39	99.64	97.4
Liao dou 11	PI 602491	NA	G. max	Cultivar	China	Yellow	Purple	Yellow	Yellow	Gray	Group-3	INDSC	PRJNA257011	SAMN02946917	SRR1533422	11.05	98.6	91.4
Sprite	PI 536635	NA	G. max	Cultivar	USA	Yellow	White	Black	Yellow	Brown	Group-3	INDSC	PRJNA257011	SAMN02946918	SRR1533423	11.3	99.46	98.6
L74-102	PI 591541	NA	G. max	Cultivar	USA	Yellow	Purple	Yellow	Brown	Brown	Group-3	INDSC	PRJNA257011	SAMN02946922	SRR1533427	14.56	99.31	97.9
Maple Arrow	PI 548593	NA	G. max	Cultivar	Canada	Yellow	Purple	Brown	Brown	Brown	Group-3	INDSC	PRJNA257011	SAMN02946924	SRR1533429	14.66	99.45	96.2
L89-1581	PI 591511	NA	G. max	Cultivar	USA	Yellow	White	Black	Yellow	Brown	Group-3	INDSC	PRJNA257011	SAMN02946931	SRR1533436	16.44	99.6	99
Glenwood	PI 513382	NA	G. max	Cultivar	USA	Yellow	Purple	Black	Brown	Gray	Group-3	INDSC	PRJNA257011	SAMN02946933	SRR1533438	13.96	99.44	97.8
Liao dou 3	PI 503338	NA	G. max	Cultivar	China	Yellow	Purple	Yellow	Yellow	Gray	Group-2	INDSC	PRJNA257011	SAMN02946934	SRR1533439	13.75	99.49	96.4
Kershaw	PI 548985	NA	G. max	Cultivar	USA	Yellow	White	Yellow	Yellow	Gray	Group-3	INDSC	PRJNA257011	SAMN02946936	SRR1533441	14.12	99.4	97.7
Ogden	PI 548477	NA	G. max	Cultivar	USA	Green	Purple	Black	Brown	Gray	Group-3	INDSC	PRJNA257011	SAMN02946937	SRR1533442	13.84	83.2	97.5
L62-17	PI 547680	NA	G. max	Cultivar	USA	Green	Purple	Green	Brown	Gray	Group-3	INDSC	PRJNA257011	SAMN02946939	SRR1533444	12.12	98.87	92.1
OT94-49	PI 591431	NA	G. max	Cultivar	Canada	Yellow	Purple	Yellow	Brown	Brown	Group-3	INDSC	PRJNA257011	SAMN02946941	SRR1533446	12.19	98.57	97.8
Weber	PI 548524	NA	G. max	Cultivar	USA	Yellow	White	Black	Brown	Brown	Group-3	INDSC	PRJNA257011	SAMN02946943	SRR1533448	9.83	99.38	96.6
RM38 (PI547494)	PI 547494	NA	G. max	Cultivar	USA	Brown	Purple	Brown	Brown	Brown	Group-3	INDSC	PRJNA261541	SAMN03072106	SRR1588169	33.93	99.79	99.2
RM55 (PI547559)	PI 547559	NA	G. max	Cultivar	USA	Brown	Purple	Brown	Brown	Brown	Group-3	INDSC	PRJNA261541	SAMN03072108	SRR1588186	35.53	99.8	99.2
PI 438489 B	PI 438489 B	NA	G. max	Landrace	USA	Black	Purple	Black	Black	Brown	Group-2	INDSC	PRJNA274295	SAMN03325314	SRR1784855	11.56	99.9	97.6
PI 89008	PI 89008	NA	G. max	Landrace	China	Green	Purple	Black	Brown	Brown	Group-2	INDSC	PRJNA274295	SAMN03325322	SRR1784856	11.77	99.86	97.3
PI 467332	PI 467332	NA	G. max	Landrace	China	Green	White	Brown	Brown	Brown	Group-2	INDSC	PRJNA274295	SAMN03325330	SRR1784857	11.23	99.91	97.4
PI 467327	PI 467327	NA	G. max	Landrace	China	Brown	Purple	Brown	Black	Brown	Group-2	INDSC	PRJNA274295	SAMN03325333	SRR1784858	11.53	99.86	97.5
PI 461509	PI 461509	NA	G. max	Landrace	China	Brown	Purple	Brown	Black	Brown	Group-2	INDSC	PRJNA274295	SAMN03325335	SRR1784859	10.43	99.91	97.2
PI 88788	PI 88788	NA	G. max	Landrace	China	Black	White	Black	Brown	Brown	Group-2	INDSC	PRJNA274295	SAMN03325336	SRR1784885	10.69	99.9	97.1
Kindaizu	PI 87631 -1	NA	G. max	Landrace	Japan	Green	Purple	Black	Brown	Brown	Group-2	INDSC	PRJNA274295	SAMN03325337	SRR1784894	10.53	99.89	97.2
PI 92720	PI 92720	NA	G. max	Landrace	China	Black	White	Black	Brown	Brown	Group-2	INDSC	PRJNA274295	SAMN03325338	SRR1784896	11.56	99.89	97.6
Hutcheson	PI 518664	NA	G. max	Cultivar	USA	Yellow	White	Yellow	Yellow	Gray	Group-3	INDSC	PRJNA289660	SAMN03856841	SRR2163293	13.73	99.76	97.6
Peking	PI 548402	NA	G. max	Landrace	China	Black	White	Black	Brown	Brown	Group-2	INDSC	PRJNA289660	SAMN03856842	SRR2163294	14.87	99.72	97.5
7193	PI 89772	NA	G. max	Landrace	China	Black	Purple	Black	Brown	Brown	Group-2	INDSC	PRJNA289660	SAMN03856843	SRR2163295	14.93	99.71	97.2
7570	PI 90763	NA	G. max	Landrace	China	Black	Purple	Black	Yellow	Brown	Group-2	INDSC	PRJNA289660	SAMN03856844	SRR2163296	12.94	99.7	97
Krasnoarmejskaja	PI 404166	NA	G. max	Landrace	China	Black	Purple	Black	Brown	Brown	Group-2	INDSC	PRJNA289660	SAMN03856845	SRR2163297	15.73	99.7	97.7
ORD 8113	PI 407788 A	NA	G. max	Landrace	Korea	Yellow	Purple	Yellow	Yellow	Gray	Group-3	INDSC	PRJNA289660	SAMN03856846	SRR2163298	14.65	99.61	97.6
KAS 300-10	PI 424298	NA	G. max	Landrace	Korea	Black	Purple	Black	Brown	Brown	Group-3	INDSC	PRJNA289660	SAMN03856847	SRR2163299	14.34	99.71	97.5
Er-huan-jan	PI 437655	NA	G. max	Landrace	China	Black	Purple	Black	Brown	Brown	Group-2	INDSC	PRJNA289660	SAMN03856848	SRR2163300	12.24	99.63	97.1
Beijing da qing don	PI 495017 C	NA	G. max	Landrace	China	Green	Purple	Black	Brown	Brown	Group-2	INDSC	PRJNA289660	SAMN03856849	SRR2163301	14.78	99.61	97.7
PI 468915	PI 468915	NA	G. max	Landrace	China	Black	Purple	Black	Brown	Brown	Group-2	INDSC	PRJNA289660	SAMN03856850	SRR2163302	11.61	99.73	96.1
Tokei 421	PI 507354	NA	G. max	Landrace	Japan	Yellow	Purple	Yellow	Brown	Gray	Group-2	INDSC	PRJNA289660	SAMN03856851	SRR2163303	13.47	99.28	97.9
Hei dou zi	PI 567305	NA	G. max	Landrace	China	Black	Purple	Black	Black	Brown	Group-2	INDSC	PRJNA289660	SAMN03856852	SRR2163304	13.39	99.61	96.6
Essex	PI 548667	NA	G. max	Cultivar	USA	Yellow	Purple	Black	Yellow	Gray	Group-3	INDSC	PRJNA289660	SAMN03856854	SRR2163306	12.38	99.74	97.4
Er-hej-jan	PI 437654	NA	G. max	Landrace	China	Black	Purple	Black	Black	Brown	Group-2	INDSC	PRJNA289660	SAMN03856855	SRR2163307	14.97	99.58	97.2
Huang huai dou	PI 567387	NA	G. max	Landrace	China	Brown	Purple	Brown	Black	Brown	Group-2	INDSC	PRJNA289660	SAMN03856856	SRR2163308	10.16	99.66	96.5
Te-zu-gan	PI 437725	NA	G. max	Landrace	China	Black	Purple	Black	Brown	Brown	Group-2	INDSC	PRJNA289660	SAMN03856857	SRR2163309	10.54	99.37	96.8
Pin-din-guan	PI 437690	NA	G. max	Landrace	China	Black	White	Black	Brown	Brown	Group-2	INDSC	PRJNA289660	SAMN03856858	SRR2163310	13.39	99.66	97.3
Peking	PI 548402	NA	G. max	Landrace	China	Black	White	Black	Brown	Brown	Group-2	INDSC	PRJNA289660	SAMN03856859	SRR2163311	15.41	99.71	97.6
5913	PI 88788	NA	G. max	Landrace	China	Black	White	Black	Brown	Brown	Group-2	INDSC	PRJNA289660	SAMN03856860	SRR2163312	10.04	99.75	96.6
No. 4	PI 209332	NA	G. max	Landrace	Japan	Black	Purple	Black	Black	Brown	Group-2	INDSC	PRJNA289660	SAMN03856861	SRR2163313	14.56	99.73	97.5
Sun huan do	PI 404198 B	NA	G. max	Landrace	China	Black	Purple	Black	Yellow	Brown	Group-2	INDSC	PRJNA289660	SAMN03856862	SRR2163314	13.52	99.77	97.1
KAS 681-21	PI 424608 A	NA	G. max	Landrace	Korea	Black	Purple	Black	Brown	Brown	Group-3	INDSC	PRJNA289660	SAMN03856863	SRR2163315	11.39	99.73	97.3
Cloud	PI 548316	NA	G. max	Cultivar	China	Black	White	Black	Brown	Gray	Group-2	INDSC	PRJNA289660	SAMN03856864	SRR2163316	15.99	99.76	97.6
(Ba yue zha)	PI 567516 C	NA	G. max	Landrace	China	Brown	Purple	Brown	Black	Brown	Group-2	INDSC	PRJNA289660	SAMN03856865	SRR2163317	11.5	99.73	96.3
Browngilgun	PI 612611	NA	G. max	Landrace	North Korea	Brown	Purple	Brown	Black	Brown	Group-2	INDSC	PRJNA289660	SAMN03856866	SRR2163318	13.14	99.77	97.4
Maverick	PI 598124	NA	G. max	Cultivar	USA	Yellow	Purple	Yellow	Brown	Gray	Group-3	INDSC	PRJNA289660	SAMN03856870	SRR2163322	10.32	99.79	97.7
PI 079691-4	PI 79691 -4	NA	G. max	Landrace	China	Brown	White	Brown	Black	Brown	Group-1	INDSC	PRJNA289660	SAMN03856871	SRR2163323	10.76	99.74	96.7
Kiio Shokuzu	PI 86006	NA	G. max	Landrace	Japan	Brown	Purple	Brown	Black	Brown	Group-1	INDSC	PRJNA289660	SAMN03856872	SRR2163324	10.85	99.67	97.1
Miyongaikon	PI 87617	NA	G. max	Landrace	North Korea	Yellow	Purple	Yellow	Brown	Brown	Group-3	INDSC	PRJNA289660	SAMN03856873	SRR2163325	10.95	99.74	97.5
Kindaizu	PI 87631 -1	NA	G. max	Landrace	Japan	Green	Purple	Black	Brown	Brown	Group-2	INDSC	PRJNA289660	SAMN03856874	SRR2163326	10.58	99.68	97
Yu tae	PI 196175	NA	G. max	Landrace	Korea	Yellow	Purple	NA	Yellow	Brown	Group-3	INDSC	PRJNA289660	SAMN03856875	SRR2163327	10.8	99.73	97.2
Natsu Daizu	PI 200508	NA	G. max	Landrace	Japan	Yellow	Purple	Yellow	Brown	Gray	Group-3	INDSC	PRJNA289660	SAMN03856876	SRR2163328	9.52	99.7	97
White Hilum Iwata Variety No. 2	PI 248515	NA	G. max	Landrace	Japan	Yellow	White	Yellow	Brown	Gray	Group-3	INDSC	PRJNA289660	SAMN03856877	SRR2163329	10.31	99.69	98.3
PI 366121	PI 366121	NA	G. max	Wild	Japan	Black	Purple	Black	Black	Brown	Group-3	INDSC	PRJNA289660	SAMN03856878	SRR2163330	10.25	99.66	98.7
PI 378702	PI 378702	NA	G. max	Wild	Japan	Black	Purple	Black	Black	Brown	Group-1	INDSC	PRJNA289660	SAMN03856879	SRR2163331	9.65	99.58	96.2
KAS 390-4	PI 398593	NA	G. max	Landrace	Korea	Yellow	Purple	Brown	Yellow	Brown	Group-3	INDSC	PRJNA289660	SAMN03856880	SRR2163332	11.49	99.72	97.5
KAS 390-5	PI 398595	NA	G. max	Landrace	Korea	Yellow	Purple	Brown	Yellow	Brown	Group-3	INDSC	PRJNA289660	SAMN03856881	SRR2163333	11.56	99.73	97.4
KAS 390-8	PI 398610	NA	G. max	Landrace	Korea	Yellow	Purple	Yellow	Yellow	Gray	Group-3	INDSC	PRJNA289660	SAMN03856882	SRR2163334	11.5	99.73	97.4
KAS 390-9	PI 398614	NA	G. max	Landrace	Korea	Yellow	Purple	Yellow	Yellow	Gray	Group-3	INDSC	PRJNA289660	SAMN03856883	SRR2163335	11.44	99.77	97.4
K1-D	PI 407162	NA	G. soja	Wild	Korea	Black	Purple	Black	Black	Brown	Group-1	INDSC	PRJNA289660	SAMN03856884	SRR2163336	11.78	99.64	97
K29	PI 407184	NA	G. max	Wild	Korea	Black	Purple	Black	Black	Brown	Group-1	INDSC	PRJNA289660	SAMN03856885	SRR2163337	11.75	99.61	96.3
PI 407729	PI 407729	NA	G. max	Landrace	China	Black	White	Black	Brown	Brown	Group-2	INDSC	PRJNA289660	SAMN03856886	SRR2163338	11.81	99.72	97.1
KAERI 504-4	PI 407965	NA	G. max	Landrace	Korea	Yellow	Purple	Yellow	Yellow	Gray	Group-3	INDSC	PRJNA289660	SAMN03856887	SRR2163339	11.96	99.72	97.4
KAS 633-19	PI 408105 A	NA	G. max	Landrace	Korea	Brown	Purple	Brown	Black	Brown	Group-3	INDSC	PRJNA289660	SAMN03856888	SRR2163340	11.64	99.72	97.7
Houjaku Kuwazu	PI 416937	NA	G. max	Landrace	Japan	Yellow	Purple	Yellow	Brown	Gray	Group-3	INDSC	PRJNA289660	SAMN03856889	SRR2163341	13	99.68	97.7
74077	PI 424078	NA	G. max	Landrace	Korea	Black	Purple	Black	Black	Brown	Group-1	INDSC	PRJNA289660	SAMN03856890	SRR2163342	11.78	99.67	96.9
74079	PI 424079	NA	G. max	Wild	Korea	Black	Purple	Black	Black	Brown	Group-1	INDSC	PRJNA289660	SAMN03856891	SRR2163343	11.38	99.48	96.6
74088	PI 424088	NA	G. max	Wild	Korea	Black	Purple	Black	Black	Brown	Group-1	INDSC	PRJNA289660	SAMN03856892	SRR2163344	11.67	99.55	96.6
VNIISC-4	PI 437169 B	NA	G. max	Landrace	Russia	Yellow	Purple	Black	Brown	Gray	Group-3	INDSC	PRJNA289660	SAMN03856893	SRR2163345	12.92	99.55	97.6
Nan-cou	PI 437679	NA	G. max	Landrace	China	Black	Purple	Black	Brown	Brown	Group-2	INDSC	PRJNA289660	SAMN03856894	SRR2163346	11.21	99.75	97.1
DV-2841	PI 437863 A	NA	G. max	Landrace	China	Yellow	White	Yellow	Brown	Gray	Group-3	INDSC	PRJNA289660	SAMN03856895	SRR2163347	11.54	99.6	97.6
VIR 4714	PI 438258	NA	G. max	Landrace	China	Yellow	Purple	Brown	Brown	Brown	Group-3	INDSC	PRJNA289660	SAMN03856896	SRR2163348	11.59	99.75	98
Tie Zhugan	PI 458515	NA	G. max	Landrace	China	Black	White	Black	Brown	Brown	Group-2	INDSC	PRJNA289660	SAMN03856897	SRR2163349	10.54	99.7	98
Jin Dou 33	PI 464920 B	NA	G. max	Landrace	China	Yellow	White	Yellow	Brown	Gray	Group-3	INDSC	PRJNA289660	SAMN03856898	SRR2163350	10.64	99.71	97.3
Cha-mo-shi-dou	PI 467312	NA	G. max	Landrace	China	Brown	Purple	Brown	Brown	Brown	Group-2	INDSC	PRJNA289660	SAMN03856899	SRR2163351	10.74	99.67	97
PI 471938	PI 471938	NA	G. max	Landrace	Nepal	Yellow	Purple	Yellow	Yellow	Gray	Group-3	INDSC	PRJNA289660	SAMN03856900	SRR2163352	10.6	99.72	97.2
Tsing 2	PI 475783 B	NA	G. max	Landrace	China	Yellow	Purple	Black	Brown	Gray	Group-3	INDSC	PRJNA289660	SAMN03856901	SRR2163353	10.47	99.77	97.6
PI 483463	PI 483463	NA	G. soja	Wild	China	Black	Purple	Black	Black	Brown	Group-1	INDSC	PRJNA289660	SAMN03856902	SRR2163354	10.3	99.39	95.3
NS-20	PI 518751	NA	G. max	Landrace	Former Serbia	Yellow	Purple	Black	Brown	Gray	Group-3	INDSC	PRJNA289660	SAMN03856903	SRR2163355	10.39	99.78	96.8
Kunitz	PI 542044	NA	G. max	Cultivar	USA	Yellow	White	Black	Yellow	Brown	Group-3	INDSC	PRJNA289660	SAMN03856904	SRR2163356	13.25	99.82	99.1
L83-570	PI 547862	NA	G. max	Cultivar	USA	Yellow	White	Black	Yellow	Brown	Group-3	INDSC	PRJNA289660	SAMN03856905	SRR2163357	10.52	99.8	98.8
Columbia	PI 548317	NA	G. max	Cultivar	China	Green	Purple	Yellow	Brown	Gray	Group-2	INDSC	PRJNA289660	SAMN03856906	SRR2163358	13.71	99.64	97.6
Ilsoy	PI 548349	NA	G. max	Cultivar	North Korea	Brown	Purple	Brown	Brown	Brown	Group-2	INDSC	PRJNA289660	SAMN03856907	SRR2163359	10.49	99.71	97.2
Sooty	PI 548415	NA	G. max	Cultivar	China	Black	Purple	Black	Yellow	Gray	Group-2	INDSC	PRJNA289660	SAMN03856908	SRR2163360	10.36	99.71	96.9
Beeson 80	PI 548511	NA	G. max	Cultivar	USA	Yellow	Purple	Black	Brown	Gray	Group-3	INDSC	PRJNA289660	SAMN03856909	SRR2163361	10.76	99.73	97.4
Jackson	PI 548657	NA	G. max	Cultivar	USA	Yellow	White	Yellow	Brown	Gray	Group-3	INDSC	PRJNA289660	SAMN03856910	SRR2163362	11.09	99.74	97.5
PI 549031	PI 549031	NA	G. max	Landrace	China	Black	Purple	Black	Brown	Brown	Group-2	INDSC	PRJNA289660	SAMN03856911	SRR2163363	11.17	99.66	97.2
Dunbar	PI 552538	NA	G. max	Cultivar	USA	Yellow	Purple	Black	Brown	Gray	Group-3	INDSC	PRJNA289660	SAMN03856912	SRR2163364	11.23	99.76	97.8
Pei xian da quing dou	PI 561271	NA	G. max	Landrace	China	Green	White	Yellow	Brown	Gray	Group-3	INDSC	PRJNA289660	SAMN03856913	SRR2163365	10.86	99.71	97.3
WJK-PRC-23	PI 567230	NA	G. max	Landrace	China	Black	Purple	Black	Black	Brown	Group-2	INDSC	PRJNA289660	SAMN03856914	SRR2163366	12.08	99.66	97.1
Lao hei dou	PI 567336 B	NA	G. max	Landrace	China	Black	Purple	Black	Black	Brown	Group-2	INDSC	PRJNA289660	SAMN03856915	SRR2163367	11.93	99.68	97.2
Ma huang dou	PI 567343	NA	G. max	Landrace	China	Brown	Purple	Brown	Black	Brown	Group-2	INDSC	PRJNA289660	SAMN03856916	SRR2163368	12.03	99.68	97.1
You huang dou	PI 567354	NA	G. max	Landrace	China	Brown	White	Brown	Black	Brown	Group-2	INDSC	PRJNA289660	SAMN03856917	SRR2163369	12.2	99.67	97.6
Du jia qiao huang dou	PI 567357	NA	G. max	Landrace	China	Yellow	White	Yellow	Brown	Gray	Group-2	INDSC	PRJNA289660	SAMN03856918	SRR2163370	11.89	99.73	97.4
Da ke huang dou	PI 567383	NA	G. max	Landrace	China	Yellow	White	Yellow	Yellow	Gray	Group-2	INDSC	PRJNA289660	SAMN03856919	SRR2163371	11.7	99.68	97.5
Bai hua chi	PI 567519	NA	G. max	Landrace	China	Yellow	White	Yellow	Brown	Gray	Group-3	INDSC	PRJNA289660	SAMN03856920	SRR2163372	11.46	99.77	98.1
Ba yue zha	PI 567611	NA	G. max	Landrace	China	Yellow	White	Yellow	Brown	Gray	Group-2	INDSC	PRJNA289660	SAMN03856921	SRR2163373	11.38	99.73	97.5
Shang cai er cao ping ding shi	PI 567651	NA	G. max	Landrace	China	Yellow	White	Yellow	Brown	Gray	Group-2	INDSC	PRJNA289660	SAMN03856922	SRR2163374	11.28	99.72	97.3
Fu yang (7)	PI 567690	NA	G. max	Landrace	China	Yellow	Purple	Yellow	Brown	Gray	Group-2	INDSC	PRJNA289660	SAMN03856923	SRR2163375	11.36	99.72	97.5
Fu yang (43)	PI 567719	NA	G. max	Landrace	China	Yellow	White	Yellow	Brown	Gray	Group-2	INDSC	PRJNA289660	SAMN03856924	SRR2163376	11.52	99.73	97.7
Fu yang (56)	PI 567731	NA	G. max	Landrace	China	Yellow	Purple	Yellow	Brown	Gray	Group-2	INDSC	PRJNA289660	SAMN03856925	SRR2163377	11.2	99.54	97.4
L91-8558	PI 591539	NA	G. max	Cultivar	USA	Yellow	White	Black	Yellow	Brown	Group-3	INDSC	PRJNA289660	SAMN03856926	SRR2163378	10.95	99.85	99
Macon	PI 593258	NA	G. max	Cultivar	Unknown	Yellow	White	Black	Brown	Brown	Group-3	INDSC	PRJNA289660	SAMN03856927	SRR2163379	11.39	99.79	98.2
Heuksatangdu	PI 594012	NA	G. max	Landrace	Korea	Black	White	Black	Black	Brown	Group-3	INDSC	PRJNA289660	SAMN03856928	SRR2163380	11.24	99.64	97.6
Bian zi jiang se dou	PI 594512 A	NA	G. max	Landrace	China	Brown	Purple	Brown	Brown	Brown	Group-3	INDSC	PRJNA289660	SAMN03856929	SRR2163381	13.36	99.73	97.8
Chang de chun hei dou	PI 594599	NA	G. max	Landrace	China	Black	Purple	Black	Yellow	Brown	Group-3	INDSC	PRJNA289660	SAMN03856930	SRR2163382	10.48	99.67	98.3
Pana	PI 597387	NA	G. max	Cultivar	USA	Yellow	Purple	Yellow	Brown	Gray	Group-3	INDSC	PRJNA289660	SAMN03856931	SRR2163383	10.41	99.69	98.6
GL 2622 /96	PI 603154	NA	G. max	Landrace	North Korea	Yellow	White	Yellow	Yellow	Gray	Group-3	INDSC	PRJNA289660	SAMN03856932	SRR2163384	12.01	99.67	97.9
GL 2683 /96	PI 603170	NA	G. max	Landrace	North Korea	Brown	Purple	Brown	Yellow	Brown	Group-3	INDSC	PRJNA289660	SAMN03856933	SRR2163385	11.7	99.69	97.5
GL 2688 /96	PI 603175	NA	G. max	Landrace	North Korea	Brown	Purple	Brown	Brown	Brown	Group-3	INDSC	PRJNA289660	SAMN03856934	SRR2163386	13.65	99.64	97.4
PI 603176A	PI 603176 A	NA	G. max	Landrace	North Korea	Black	Purple	Black	Brown	Brown	Group-3	INDSC	PRJNA289660	SAMN03856935	SRR2163387	11.8	99.7	97.8
Hua dou	PI 603497	NA	G. max	Landrace	China	Black	Purple	Black	Brown	Brown	Group-2	INDSC	PRJNA289660	SAMN03856936	SRR2163388	10.75	99.59	97.2
Sample 140	PI 605869 A	NA	G. max	Landrace	Vietnam	Green	Purple	Black	Yellow	Brown	Group-3	INDSC	PRJNA289660	SAMN03856937	SRR2163389	10.81	99.67	97.5
FC 31721	FC 31721	NA	G. max	Landrace	Unknown	Brown	Purple	Brown	Brown	Brown	Group-2	INDSC	PRJNA289660	SAMN03856943	SRR2163395	12.45	99.73	96.7
Fiskeby III	PI 438471	NA	G. max	Landrace	Sweden	Yellow	Purple	Brown	Yellow	Brown	Group-3	INDSC	PRJNA289660	SAMN03856944	SRR2163396	12.91	99.03	97.5
Kuro mame	PI 417091	NA	G. max	Landrace	Japan	Black	Purple	Black	Brown	Brown	Group-2	INDSC	PRJNA289660	SAMN03856945	SRR2163397	13.24	99.48	97.2
Kawanagare (Iwate)	PI 417015	NA	G. max	Landrace	Japan	Yellow	Purple	Yellow	Brown	Gray	Group-3	INDSC	PRJNA289660	SAMN03856946	SRR2163398	11.63	99.49	96.4
Doko	PI 483252	NA	G. max	Landrace	Brazil	Yellow	White	Brown	Brown	Brown	Group-3	INDSC	PRJNA294227	SAMN04018057	SRR2206329	23.89	99.77	98.1
Archer	PI 546487	NA	G. max	Cultivar	USA	Yellow	Purple	Black	Yellow	Gray	Group-3	INDSC	PRJNA295763	SAMN04088238	SRR2424011	26.38	99.7	98.7
Noir 1	PI 290136	NA	G. max	Landrace	France	Black	White	Black	Brown	Brown	Group-3	INDSC	PRJNA295763	SAMN04088239	SRR2424012	24.54	99.62	98.2
Bert	PI 557010	NA	G. max	Cultivar	USA	Yellow	Purple	Yellow	Brown	Gray	Group-3	INDSC	PRJNA295763	SAMN04088240	SRR2424013	21.11	99.62	98.7
Bert	PI 557010	NA	G. max	Cultivar	USA	Yellow	Purple	Yellow	Brown	Gray	Group-3	INDSC	PRJNA295763	SAMN04088241	SRR2424014	20.21	99.66	98.6
Williams 82	PI 518671	IT 142727	G. max	Cultivar	USA	Yellow	White	Black	Yellow	Brown	Group-3	INDSC	SRP012652	SAMN00990816	SRR496796	86.28	99.72	99.7
Hwanggeumkong	NA	IT 024221	G. max	Cultivar	Korea	Yellow	Purple	Brown	Brown	Gray	Group-3	INDSC	SRP012652	SAMN01047999	SRR497630	29.53	99.8	98.1
Daepung	NA	IT 214696	G. max	Cultivar	Korea	Yellow	White	Brown	NA	Brown	Group-3	INDSC	SRP012652	SAMN01048000	SRR497634	27.27	99.83	97.7
Baegunkong	NA	IT 142810	G. max	Cultivar	Korea	Yellow	Purple	Brown	Brown	Gray	Group-3	INDSC	SRP012652	SAMN01048003	SRR497635	53.64	99.45	98.7
Shingi	NA	IT 214697	G. max	Cultivar	Korea	Yellow	Purple	Brown	Brown	Gray	Group-3	INDSC	SRP012652	SAMN01048001	SRR497636	53.02	99.64	99
LDX01-1-65(LDX)	PI 636464	NA	G. max	Cultivar	USA	Yellow	Purple	Black	Brown	Brown	Group-3	INDSC	PRJNA177972	SAMN01773152	SRR596511	17.07	99.55	97.4
a NABIC, National Agricultural Biotechnology Information Center; INSDC, International Nucleotide Sequence Database Collaboration
