# Supplementary material for: Dissecting seed pigmentation-associated genomic loci and genes by employing dual approaches of reference-based and k-mer-based GWAS with 438 Glycine accessions
Source: PLoS One. 2020 Dec 1;15(12):e0243085. doi: 10.1371/journal.pone.0243085 (PMC7707508; doi:10.1371/journal.pone.0243085)
Supplement: S2 Table — (XLSX) [file pone.0243085.s009.xlsx]

## Sheet: Table S2
S2 Table. Summary of genome-wide SNP/InDel distributions
Type	Total		Number of variants by region									Number of varaints by SnpEff Impacta
			Exon	Intron	Intergenic	Splicing site	Upstream	Downstream	5' UTR	3'UTR		High	Low	Moderate	Modifier
SNP	5717575		351839	1188231	4766105	2300	3,192,938	2928318	96912	135258		7260	164110	195503	12295028
InDel	961113		19827	273663	763755	716	742856	682730	30871	38440		11004	0	9553	2532929
aPutative functional impact of variant that is defined by SnpEff
