# Supplementary material for: Dissecting seed pigmentation-associated genomic loci and genes by employing dual approaches of reference-based and k-mer-based GWAS with 438 Glycine accessions
Source: PLoS One. 2020 Dec 1;15(12):e0243085. doi: 10.1371/journal.pone.0243085 (PMC7707508; doi:10.1371/journal.pone.0243085)
Supplement: S3 Table — (XLSX) [file pone.0243085.s010.xlsx]

## Sheet: Table S3
S3 Table. Phenotypic distribution among three phylogenetic groups
Clade	Species	Number of accession		Seed coat Color					Hilum Color					Pubescence Color
				Black	Brown	Yellow	Green		Black	Brown	Yellow	Green		Brown	Gray
Group-1	G. soja	55		54	1	0	0		40	0	0	0		52	1
	G. max	7		5	2	0	0		5	2	0	0		7	0
Group-2	G. soja	2		2	0	0	0		0	0	0	0		1	1
	G. max	90		45	12	25	8		51	15	22	0		64	26
Group-3	G. soja	0		0	0	0	0		0	0	0	0		0	0
	G. max	284		53	16	196	19		98	73	95	4		134	141
Total		438		159	31	221	27		194	90	117	4		258	169
