# Supplementary material for: Dissecting seed pigmentation-associated genomic loci and genes by employing dual approaches of reference-based and k-mer-based GWAS with 438 Glycine accessions
Source: PLoS One. 2020 Dec 1;15(12):e0243085. doi: 10.1371/journal.pone.0243085 (PMC7707508; doi:10.1371/journal.pone.0243085)
Supplement: S4 Table — (XLSX) [file pone.0243085.s011.xlsx]

## Sheet: Table S4A
S4A Table. List of variants identified at SP1 locus
Chr.	Position	Allele1	Allele2	P-value	Significancea	Frequency of allele2		Gene ID	SnpEff Impactb	SnpEff Effectc
						Yellow seed coat	Green seed coat
1	53087195	A	ATAGAGG	4.0313e-10	Yes	0.00909091	0.321429	Glyma.01G196600	Moderate	Codon change plus codon insertion
1	53132110	A	C	0.68075	No	0.154545	0.178571	Glyma.01G197200	Moderate	Non synonymous coding
1	53132719	A	C	3.792e-28	Yes	0.00909091	0.553571	Glyma.01G197200	Moderate	Non synonymous coding
1	53136418	C	T	0.73676	No	0.00227273	0	Glyma.01G197300	Moderate	Non synonymous coding
1	53136436	C	CCT	9.9547e-13	Yes	0.0931818	0.589286	Glyma.01G197300	High	Frame shift
1	53140101	T	G	3.9729e-13	Yes	0.115909	0.714286	Glyma.01G197400	High	Stop lost
1	53140191	C	A	1.5202e-13	Yes	0.118182	0.714286	Glyma.01G197400	Moderate	Non synonymous coding
1	53140210	T	C	6.4354e-18	Yes	0.118182	0.732143	Glyma.01G197400	Moderate	Non synonymous coding
1	53140503	T	C	8.1536e-18	Yes	0.113636	0.732143	Glyma.01G197400	Moderate	Non synonymous coding
1	53140582	G	A	1	No	0	0	Glyma.01G197400	Moderate	Non synonymous coding
1	53140600	A	T	5.5391e-18	Yes	0.113636	0.732143	Glyma.01G197400	Moderate	Non synonymous coding
1	53140634	TGCA	T	5.3794e-14	Yes	0.111364	0.714286	Glyma.01G197400	Moderate	Codon change plus codon deletion
1	53140888	C	T	1.6554e-17	Yes	0.115909	0.714286	Glyma.01G197400	Moderate	Non synonymous coding
1	53142032	G	C	1.2331e-27	Yes	0.00909091	0.535714	Glyma.01G197400	Moderate	Non synonymous coding
1	53142062	T	C	2.7587e-18	Yes	0.111364	0.714286	Glyma.01G197400	Moderate	Non synonymous coding
1	53144842	C	G	1.8324e-16	Yes	0.109091	0.732143	Glyma.01G197500	Moderate	Non synonymous coding
1	53146496	G	C	1.7568e-18	Yes	0.113636	0.732143	Glyma.01G197500	Moderate	Non synonymous coding
1	53151056	T	C	9.2536e-16	Yes	0.113636	0.732143	Glyma.01G197600	Moderate	Non synonymous coding
1	53151638	A	G	2.0223e-18	Yes	0.113636	0.732143	Glyma.01G197600	Moderate	Non synonymous coding
1	53151772	C	T	1	No	0	0	Glyma.01G197600	Moderate	Non synonymous coding
1	53163497	T	A	6.6478e-11	Yes	0.0113636	0.303571	Glyma.01G197700	Moderate	Non synonymous coding
1	53172285	A	G	3.9966e-15	Yes	0.0136364	0.357143	Glyma.01G197800	Moderate	Non synonymous coding
1	53172990	T	C	3.7337e-15	Yes	0.00909091	0.339286	Glyma.01G197800	Moderate	Non synonymous coding
1	53202338	G	T	2.0221e-15	Yes	0.0159091	0.375	Glyma.01G198000	Moderate	Non synonymous coding
1	53211484	A	C	3.6747e-20	Yes	0.00227273	0.375	Glyma.01G198100	Moderate	Non synonymous coding
1	53211700	C	T	2.307e-05	No	0.00227273	0.0714286	Glyma.01G198100	Moderate	Non synonymous coding
1	53216644	A	AAACAT	5.7498e-06	No	0	0.0714286	Glyma.01G198200	High	Frame shift
1	53216658	TCTACAACTG	T	5.7498e-06	No	0	0.0714286	Glyma.01G198200	Moderate	Codon change plus codon deletion
1	53216719	C	G	5.3714e-06	No	0	0.0714286	Glyma.01G198200	Moderate	Non synonymous coding
1	53216721	A	C	5.3714e-06	No	0	0.0714286	Glyma.01G198200	Moderate	Non synonymous coding
1	53216739	G	T	5.7498e-06	No	0	0.0714286	Glyma.01G198200	Moderate	Non synonymous coding
1	53218272	G	T	2.1608e-17	Yes	0	0.285714	Glyma.01G198300	Moderate	Non synonymous coding
1	53219247	A	C	2.9671e-19	Yes	0	0.339286	Glyma.01G198400	Moderate	Non synonymous coding
1	53219296	A	G	2.9671e-19	Yes	0	0.339286	Glyma.01G198400	Moderate	Non synonymous coding
1	53219304	CAA	AAA	2.9671e-19	Yes	0	0.339286	Glyma.01G198400	Moderate	Non synonymous coding
1	53229579	A	G	1.1356e-37	Yes	0.00909091	0.732143	Glyma.01G198500	High	Stop lost
aSignificance can be either yes or no depending on whether p-value is greater or lower than the FWER after the Bonferroni correction for multiple-testing
bPredicted functional effects by variant at the identified genomic site.
cPutative functional impact of variant that is defined by SnpEff

## Sheet: Table S4B
Table S4B. List of variants identified at SP2 locus
Chr.	Position	Allele1	Allele2	P-value	Significancea	Frequency of allele2		Gene ID	SnpEff Impactb	SnpEff Effectc
						Yellow seed coat	Green seed coat
6	17691706	C	T	0.057765	No	0.199612	0.218935	Glyma.06G196600	Moderate	Non synonymous coding
6	17691707	C	G	0.095435	No	0.215116	0.245562	Glyma.06G196600	Moderate	Non synonymous coding
6	17691713	C	T	0.47154	No	0.29845	0.33432	Glyma.06G196600	Moderate	Non synonymous coding
6	17691721	C	T	0.83355	No	0.20155	0.289941	Glyma.06G196600	Moderate	Non synonymous coding
6	17693934	A	G	0.037976	No	0.174419	0.00591716	Glyma.06G196600	Moderate	Non synonymous coding
6	17728900	A	G	1.8489e-15	Yes	0.48062	0.153846	Glyma.06G196700	Moderate	Non synonymous coding
6	17741628	TAGG	T	3.5138e-13	Yes	0.44186	0.142012	Glyma.06G196800	Moderate	Codon deletion
6	17741964	A	G	1.6686e-12	Yes	0.343023	0.153846	Glyma.06G196800	Moderate	Non synonymous coding
6	17741999	T	C	9.4974e-17	Yes	0.523256	0.156805	Glyma.06G196800	Moderate	Non synonymous coding
6	17742146	AGGT	A	0.018878	No	0.133721	0	Glyma.06G196800	Moderate	Codon change plus codon deletion
6	17742383	T	G	0.1527	No	0.131783	0.00295858	Glyma.06G196800	Moderate	Non synonymous coding
6	17742516	C	T	4.3344e-12	Yes	0.335271	0.156805	Glyma.06G196800	Moderate	Non synonymous coding
6	17743850	G	T	5.9178e-13	Yes	0.350775	0.153846	Glyma.06G196800	Moderate	Non synonymous coding
6	17772280	G	T	0.00013368	No	0.571705	0.914201	Glyma.06G196900	Moderate	Non synonymous coding
6	17772402	G	A	0.00024555	No	0.581395	0.911243	Glyma.06G196900	Moderate	Non synonymous coding
6	17772413	A	C	0.0002059	No	0.579457	0.911243	Glyma.06G196900	Moderate	Non synonymous coding
6	17793894	C	T	1.1713e-07	No	0.325581	0.127219	Glyma.06G197000	Moderate	Non synonymous coding
6	17812012	G	T	3.1733e-10	Yes	0.453488	0.940828	Glyma.06G197100	Moderate	Non synonymous coding
6	17812353	T	C	3.3129e-08	No	0.55814	0.934911	Glyma.06G197100	Moderate	Non synonymous coding
6	17905316	T	C	9.5969e-08	No	0.416667	0.914201	Glyma.06G197200	Moderate	Non synonymous coding
6	17905504	C	T	7.6776e-10	Yes	0.44186	0.926036	Glyma.06G197200	Moderate	Non synonymous coding
6	17905562	G	A	4.8226e-10	Yes	0.439922	0.920118	Glyma.06G197200	Moderate	Non synonymous coding
6	17905591	T	A	1.5991e-10	Yes	0.436047	0.928994	Glyma.06G197200	Moderate	Non synonymous coding
6	17937700	A	G	7.5251e-06	No	0.622093	0.934911	Glyma.06G197500	Moderate	Non synonymous coding
6	17937762	C	A	2.6062e-07	No	0.560078	0.931953	Glyma.06G197500	Moderate	Non synonymous coding
6	17937769	G	T	3.1914e-07	No	0.556202	0.931953	Glyma.06G197500	Moderate	Non synonymous coding
6	17938093	A	G	1.8374e-06	No	0.616279	0.943787	Glyma.06G197500	Moderate	Non synonymous coding
6	17938168	C	T	5.1258e-08	No	0.55814	0.943787	Glyma.06G197500	Moderate	Non synonymous coding
6	17938187	T	C	3.4516e-06	No	0.625969	0.943787	Glyma.06G197500	Moderate	Non synonymous coding
6	17938222	A	G	3.9118e-08	No	0.560078	0.943787	Glyma.06G197500	Moderate	Non synonymous coding
6	17938519	A	G	1.6859e-06	No	0.622093	0.943787	Glyma.06G197500	Moderate	Non synonymous coding
6	17939172	A	T	2.6188e-06	No	0.622093	0.931953	Glyma.06G197500	Moderate	Non synonymous coding
6	17939186	C	T	1.0565e-06	No	0.525194	0.931953	Glyma.06G197500	Moderate	Non synonymous coding
6	17939408	G	A	1.0924e-07	No	0.55814	0.93787	Glyma.06G197500	Moderate	Non synonymous coding
6	17939416	C	T	4.7951e-08	No	0.527132	0.93787	Glyma.06G197500	High	Stop gained
6	17958233	C	G	1.1521e-06	No	0.616279	0.943787	Glyma.06G197600	Moderate	Non synonymous coding
6	17964927	G	C	1.0033e-05	No	0.610465	0.934911	Glyma.06G197700	Moderate	Non synonymous coding
6	17965267	A	G	3.0577e-08	No	0.542636	0.943787	Glyma.06G197700	Moderate	Non synonymous coding
6	17991369	A	G	1.9284e-43	Yes	0.0368217	0.792899	Glyma.06G198000	Moderate	Non synonymous coding
6	17992171	C	T	4.5726e-06	No	0.629845	0.943787	Glyma.06G198000	Moderate	Non synonymous coding
6	17993177	G	C	1.569e-06	No	0.625969	0.943787	Glyma.06G198000	Moderate	Non synonymous coding
6	18000674	C	G	2.0952e-08	No	0.53876	0.93787	Glyma.06G198100	Moderate	Non synonymous coding
6	18000830	CG	C	1.1878e-07	No	0.55814	0.940828	Glyma.06G198100	High	Frame shift
6	18024541	A	G	9.4456e-09	No	0.829457	0.982249	Glyma.06G198200	Moderate	Non synonymous coding
6	18024809	C	A	1.7161e-07	No	0.554264	0.940828	Glyma.06G198200	Moderate	Non synonymous coding
6	18024812	A	C	1.6523e-07	No	0.563953	0.940828	Glyma.06G198200	Moderate	Non synonymous coding
6	18024964	C	T	7.829e-08	No	0.556202	0.931953	Glyma.06G198200	Moderate	Non synonymous coding
6	18025173	T	C	7.9418e-08	No	0.54845	0.93787	Glyma.06G198200	Moderate	Non synonymous coding
6	18025204	C	G	1.1537e-07	No	0.546512	0.934911	Glyma.06G198200	Moderate	Non synonymous coding
6	18025369	T	C	1.0975e-07	No	0.560078	0.940828	Glyma.06G198200	Moderate	Non synonymous coding
6	18025438	A	C	1.8517e-08	No	0.562016	0.940828	Glyma.06G198200	Moderate	Non synonymous coding
6	18025445	A	G	2.1329e-08	No	0.554264	0.940828	Glyma.06G198200	Moderate	Non synonymous coding
6	18039525	T	A	1.5214e-13	Yes	0.282946	0.115385	Glyma.06G198300	Moderate	Non synonymous coding
6	18040139	G	C	7.5915e-39	Yes	0.0348837	0.766272	Glyma.06G198300	Moderate	Non synonymous coding
6	18056564	A	AT	0.025731	No	0.0949612	0.0147929	Glyma.06G198400	High	Frame shift
6	18056565	C	T	0.025731	No	0.0949612	0.0147929	Glyma.06G198400	Moderate	Non synonymous coding
6	18059265	C	T	4.6774e-40	Yes	0.0988372	0.792899	Glyma.06G198400	Moderate	Non synonymous coding
6	18059452	A	AC	8.5948e-06	No	0.633721	0.931953	Glyma.06G198400	High	Frame shift
6	18063029	C	A	4.2495e-09	Yes	0.313953	0.130178	Glyma.06G198600	Moderate	Non synonymous coding
6	18063076	G	A	7.8156e-44	Yes	0.0387597	0.792899	Glyma.06G198600	Moderate	Non synonymous coding
6	18063440	G	A	0.0058892	No	0.0833333	0.00887574	Glyma.06G198600	Moderate	Non synonymous coding
6	18073084	C	T	1.1588e-09	Yes	0.323643	0.130178	Glyma.06G198700	Moderate	Non synonymous coding
6	18073125	G	A	4.001e-09	Yes	0.317829	0.130178	Glyma.06G198700	Moderate	Non synonymous coding
6	18073303	G	A	0.01893	No	0.0872093	0.0147929	Glyma.06G198700	Moderate	Non synonymous coding
6	18074934	T	A	1.1336e-08	No	0.317829	0.130178	Glyma.06G198700	Moderate	Non synonymous coding
6	18075031	G	T	3.4726e-10	Yes	0.275194	0.121302	Glyma.06G198700	Moderate	Non synonymous coding
6	18075575	T	A	1.7904e-11	Yes	0.346899	0.121302	Glyma.06G198700	Moderate	Non synonymous coding
6	18075620	G	A	4.1858e-07	No	0.304264	0.12426	Glyma.06G198700	Moderate	Non synonymous coding
6	18075950	A	C	4.5361e-17	Yes	0.360465	0.0976331	Glyma.06G198700	Moderate	Non synonymous coding
6	18076188	A	G	1.1173e-14	Yes	0.424419	0.14497	Glyma.06G198700	Moderate	Non synonymous coding
6	18076663	T	C	8.8679e-07	No	0.527132	0.93787	Glyma.06G198700	Moderate	Non synonymous coding
6	18076828	C	A	1.0287e-09	Yes	0.325581	0.130178	Glyma.06G198700	Moderate	Non synonymous coding
6	18076857	G	A	2.3847e-38	Yes	0.0968992	0.789941	Glyma.06G198700	Moderate	Non synonymous coding
6	18076879	A	G	0.019339	No	0.0852713	0.0147929	Glyma.06G198700	Moderate	Non synonymous coding
6	18076963	C	T	3.8887e-11	Yes	0.313953	0.112426	Glyma.06G198700	Moderate	Non synonymous coding
6	18196451	T	TG	0.312	No	0.129845	0.147929	Glyma.06G199100	High	Frame shift
6	18213477	TCAACTTCA	T	0.84618	No	0.147287	0.156805	Glyma.06G199500	High	Frame shift
6	18213510	T	A	0.88426	No	0.131783	0.142012	Glyma.06G199500	Moderate	Non synonymous coding
6	18233993	T	C	0.076615	No	0.459302	0.452663	Glyma.06G199600	Moderate	Non synonymous coding
6	18234022	C	A	0.94289	No	0.48062	0.476331	Glyma.06G199600	Moderate	Non synonymous coding
6	18235674	C	T	0.15469	No	0.383721	0.423077	Glyma.06G199600	Moderate	Non synonymous coding
6	18235687	C	T	0.1927	No	0.405039	0.440828	Glyma.06G199600	Moderate	Non synonymous coding
6	18235697	AC	A	0.32656	No	0.408915	0.449704	Glyma.06G199600	High	Frame shift
6	18235699	TGA	T	0.31375	No	0.406977	0.449704	Glyma.06G199600	High	Frame shift
6	18235711	A	G	0.49513	No	0.410853	0.452663	Glyma.06G199600	Moderate	Non synonymous coding
6	18235719	C	T	0.42544	No	0.412791	0.449704	Glyma.06G199600	Moderate	Non synonymous coding
6	18235727	T	C	0.4751	No	0.406977	0.446746	Glyma.06G199600	Moderate	Non synonymous coding
6	18235743	A	T	0.021151	No	0.116279	0.0946746	Glyma.06G199600	High	Stop gained
6	18235798	ATGC	A	0.27345	No	0.350775	0.337278	Glyma.06G199600	Moderate	Codon change plus codon deletion
6	18235835	T	C	0.55416	No	0.467054	0.464497	Glyma.06G199600	Moderate	Non synonymous coding
6	18235865	CATA	C	0.060456	No	0.337209	0.381657	Glyma.06G199600	Moderate	Codon deletion
6	18235870	TAG	T	0.10406	No	0.149225	0.100592	Glyma.06G199600	High	Frame shift
6	18235893	G	C	0.62	No	0.48062	0.482249	Glyma.06G199600	Moderate	Non synonymous coding
6	18235896	TTTA	T	0.64398	No	0.48062	0.482249	Glyma.06G199600	Moderate	Codon change plus codon deletion
6	18235925	C	T	0.32792	No	0.484496	0.485207	Glyma.06G199600	Moderate	Non synonymous coding
6	18235957	T	G	0.58035	No	0.486434	0.485207	Glyma.06G199600	Moderate	Non synonymous coding
6	18235960	A	C	0.51721	No	0.484496	0.485207	Glyma.06G199600	Moderate	Non synonymous coding
6	18236002	C	CTATT	0.57935	No	0.482558	0.485207	Glyma.06G199600	High	Frame shift
6	18236004	ACTTG	A	0.57935	No	0.482558	0.485207	Glyma.06G199600	High	Frame shift
6	18236050	C	G	0.23297	No	0.478682	0.485207	Glyma.06G199600	Moderate	Non synonymous coding
6	18236092	T	C	0.24175	No	0.474806	0.482249	Glyma.06G199600	Moderate	Non synonymous coding
6	18236095	G	A	0.79971	No	0.476744	0.47929	Glyma.06G199600	Moderate	Non synonymous coding
6	18236101	C	T	0.78075	No	0.474806	0.47929	Glyma.06G199600	Moderate	Non synonymous coding
6	18236102	G	C	0.78075	No	0.474806	0.47929	Glyma.06G199600	Moderate	Non synonymous coding
6	18266160	A	C	1.2614e-06	No	0.635659	0.93787	Glyma.06G199700	Moderate	Non synonymous coding
6	18266324	G	T	1.0054e-12	Yes	0.281008	0.0828402	Glyma.06G199700	Moderate	Non synonymous coding
6	18290806	C	T	3.1465e-43	Yes	0.0833333	0.798817	Glyma.06G199800	Moderate	Non synonymous coding
6	18298505	G	T	2.361e-43	Yes	0.0581395	0.792899	Glyma.06G199900	Moderate	Non synonymous coding
6	18318248	A	G	7.375e-11	Yes	0.232558	0.0710059	Glyma.06G200000	Moderate	Non synonymous coding
6	18319601	A	G	1.4673e-37	Yes	0.0523256	0.792899	Glyma.06G200000	Moderate	Non synonymous coding
6	18320169	T	C	4.5001e-37	Yes	0.0523256	0.792899	Glyma.06G200000	Moderate	Non synonymous coding
6	18320406	G	C	1.8811e-36	Yes	0.0523256	0.792899	Glyma.06G200000	Moderate	Non synonymous coding
6	18328218	C	A	2.605e-10	Yes	0.22093	0.0857988	Glyma.06G200200	High	Stop gained
6	18328236	A	C	1.242e-23	Yes	0.224806	0.819527	Glyma.06G200200	Moderate	Non synonymous coding
6	18328282	A	C	9.7422e-26	Yes	0.187984	0.807692	Glyma.06G200200	Moderate	Non synonymous coding
6	18329630	G	A	0.0040241	No	0.160853	0.0414201	Glyma.06G200200	High	Stop gained
6	18329984	G	T	0.06301	No	0.141473	0.0384615	Glyma.06G200200	Moderate	Non synonymous coding
6	18329991	C	T	0.060655	No	0.137597	0.0384615	Glyma.06G200200	Moderate	Non synonymous coding
6	18330086	G	A	8.9154e-06	No	0.187984	0.0798817	Glyma.06G200200	Moderate	Non synonymous coding
6	18337369	C	A	4.2573e-29	Yes	0.0368217	0.680473	Glyma.06G200300	Moderate	Non synonymous coding
6	18337375	G	T	7.8328e-23	Yes	0.224806	0.704142	Glyma.06G200300	Moderate	Non synonymous coding
6	18337383	C	G	2.2055e-29	Yes	0.0368217	0.683432	Glyma.06G200300	Moderate	Non synonymous coding
6	18337387	GTAA	G	6.9522e-22	Yes	0.224806	0.701183	Glyma.06G200300	Moderate	Codon deletion
6	18337399	C	G	3.6158e-22	Yes	0.224806	0.707101	Glyma.06G200300	Moderate	Non synonymous coding
6	18337404	T	C	7.1913e-23	Yes	0.224806	0.704142	Glyma.06G200300	Moderate	Non synonymous coding
6	18337410	T	C	7.138e-23	Yes	0.224806	0.704142	Glyma.06G200300	Moderate	Non synonymous coding
6	18337592	A	T	0.14503	No	0.143411	0.0443787	Glyma.06G200300	Moderate	Non synonymous coding
6	18337834	G	A	0.2781	No	0.106589	0.0236686	Glyma.06G200300	Moderate	Non synonymous coding
6	18337947	A	T	1.713e-20	Yes	0.170543	0.431953	Glyma.06G200300	Moderate	Non synonymous coding
6	18338025	G	A	4.1119e-26	Yes	0.251938	0.784024	Glyma.06G200300	Moderate	Non synonymous coding
6	18338099	A	T	7.6133e-16	Yes	0.215116	0.491124	Glyma.06G200300	Moderate	Non synonymous coding
6	18338102	G	T	5.6733e-08	No	0.0697674	0.319527	Glyma.06G200300	Moderate	Non synonymous coding
6	18338110	C	CATGATGAGGAACCCGGTCTTGGAG	2.5316e-16	Yes	0.21124	0.488166	Glyma.06G200300	Moderate	Codon insertion
6	18338112	AC	CC	1.3753e-16	Yes	0.209302	0.488166	Glyma.06G200300	Moderate	Non synonymous coding
6	18338119	C	G	1.0728e-12	Yes	0.0697674	0.322485	Glyma.06G200300	Moderate	Non synonymous coding
6	18338120	A	T	3.4066e-12	Yes	0.0639535	0.319527	Glyma.06G200300	Moderate	Non synonymous coding
6	18338121	T	C	0.0058499	No	0.205426	0.0473373	Glyma.06G200300	Moderate	Non synonymous coding
6	18338127	C	T	6.4115e-10	Yes	0.0717054	0.322485	Glyma.06G200300	Moderate	Non synonymous coding
6	18338145	T	A	3.5485e-12	Yes	0.0697674	0.322485	Glyma.06G200300	Moderate	Non synonymous coding
6	18338146	G	C	5.3511e-17	Yes	0.213178	0.494083	Glyma.06G200300	Moderate	Non synonymous coding
6	18338149	A	G	8.717e-17	Yes	0.213178	0.491124	Glyma.06G200300	Moderate	Non synonymous coding
6	18338158	C	T	7.7608e-31	Yes	0.273256	0.819527	Glyma.06G200300	High	Splice site acceptor
6	18338188	T	A	2.8838e-16	Yes	0.224806	0.464497	Glyma.06G200300	Moderate	Non synonymous coding
6	18338251	A	T	3.2828e-22	Yes	0.0872093	0.402367	Glyma.06G200300	Moderate	Non synonymous coding
6	18404572	C	T	3.3887e-30	Yes	0.0251938	0.414201	Glyma.06G200800	Moderate	Non synonymous coding
6	18404576	C	G	4.2522e-30	Yes	0.0251938	0.414201	Glyma.06G200800	Moderate	Non synonymous coding
6	18467942	A	ATCT	0.00025852	No	0.0348837	0.189349	Glyma.06G201100	Moderate	Codon change plus codon insertion
6	18467960	G	A	6.5932e-05	No	0.0406977	0.215976	Glyma.06G201100	Moderate	Non synonymous coding
6	18467967	C	A	3.637e-05	No	0.0406977	0.218935	Glyma.06G201100	Moderate	Non synonymous coding
6	18467968	G	C	5.2423e-05	No	0.0426357	0.218935	Glyma.06G201100	Moderate	Non synonymous coding
6	18468005	C	T	5.7388e-10	Yes	0.296512	0.12426	Glyma.06G201100	Moderate	Non synonymous coding
6	18468010	A	G	2.6166e-25	Yes	0.168605	0.792899	Glyma.06G201100	Moderate	Non synonymous coding
6	18468014	A	C	1.2045e-25	Yes	0.172481	0.795858	Glyma.06G201100	Moderate	Non synonymous coding
6	18468251	A	T	1.5386e-10	Yes	0.501938	0.920118	Glyma.06G201100	Moderate	Non synonymous coding
6	18468624	A	T	6.4931e-41	Yes	0.0406977	0.789941	Glyma.06G201100	Moderate	Non synonymous coding
6	18468747	C	G	1.2483e-45	Yes	0.0348837	0.789941	Glyma.06G201100	Moderate	Non synonymous coding
6	18469268	C	T	1.4632e-37	Yes	0.0503876	0.795858	Glyma.06G201100	Moderate	Non synonymous coding
6	18469275	A	T	1.4632e-37	Yes	0.0503876	0.795858	Glyma.06G201100	Moderate	Non synonymous coding
6	18490283	G	C	0.039337	No	0.106589	0	Glyma.06G201200	Moderate	Non synonymous coding
6	18490377	T	C	0.039766	No	0.100775	0	Glyma.06G201200	Moderate	Non synonymous coding
6	18521264	G	T	0.12093	No	0.199612	0.035503	Glyma.06G201300	Moderate	Non synonymous coding
6	18521293	T	C	0.0029805	No	0.395349	0.0414201	Glyma.06G201300	Moderate	Non synonymous coding
6	18521383	G	A	0.016119	No	0.315891	0.0384615	Glyma.06G201300	Moderate	Non synonymous coding
6	18521393	T	C	6.5094e-18	Yes	0.676357	0.159763	Glyma.06G201300	Moderate	Non synonymous coding
6	18521417	C	T	0.01531	No	0.317829	0.0384615	Glyma.06G201300	Moderate	Non synonymous coding
6	18521450	G	A	1.9932e-17	Yes	0.676357	0.159763	Glyma.06G201300	Moderate	Non synonymous coding
6	18521867	C	T	1.6158e-11	Yes	0.26938	0.118343	Glyma.06G201300	Moderate	Non synonymous coding
6	18521912	C	A	0.032549	No	0.302326	0.0384615	Glyma.06G201300	Moderate	Non synonymous coding
6	18524744	G	A	1.4114e-27	Yes	0.166667	0.807692	Glyma.06G201400	Moderate	Non synonymous coding
6	18538658	C	A	1.7761e-11	Yes	0.275194	0.12426	Glyma.06G201500	Moderate	Non synonymous coding
6	18539839	T	G	3.1521e-13	Yes	0.505814	0.156805	Glyma.06G201500	Moderate	Non synonymous coding
6	18579426	G	T	3.9025e-08	No	0.120155	0.0650888	Glyma.06G201700	Moderate	Non synonymous coding
6	18587822	G	A	0.35488	No	0.151163	0.0946746	Glyma.06G201700	Moderate	Non synonymous coding
6	18599643	G	T	0.62012	No	0.195736	0.112426	Glyma.06G201700	Moderate	Non synonymous coding
6	18599651	A	T	0.5991	No	0.187984	0.112426	Glyma.06G201700	Moderate	Non synonymous coding
6	18599700	T	A	0.39389	No	0.199612	0.10355	Glyma.06G201700	Moderate	Non synonymous coding
6	18607360	A	G	0.45396	No	0.156977	0.0887574	Glyma.06G201700	Moderate	Non synonymous coding
6	18656335	GTA	G	6.827e-09	Yes	0.744186	0.964497	Glyma.06G202000	High	Frame shift
6	18656351	C	A	9.8608e-09	No	0.655039	0.967456	Glyma.06G202000	Moderate	Non synonymous coding
6	18658209	G	T	3.2136e-08	No	0.821705	0.964497	Glyma.06G202000	Moderate	Non synonymous coding
6	18658260	T	A	5.2661e-08	No	0.560078	0.934911	Glyma.06G202000	Moderate	Non synonymous coding
6	18658475	G	A	1.2997e-09	Yes	0.639535	0.964497	Glyma.06G202000	Moderate	Non synonymous coding
6	18658732	C	G	8.3101e-10	Yes	0.742248	0.970414	Glyma.06G202000	Moderate	Non synonymous coding
6	18658851	C	T	6.393e-09	Yes	0.744186	0.967456	Glyma.06G202000	Moderate	Non synonymous coding
6	18659155	G	T	3.615e-09	Yes	0.647287	0.970414	Glyma.06G202000	Moderate	Non synonymous coding
6	18659281	T	C	1.4969e-08	No	0.813953	0.970414	Glyma.06G202000	Moderate	Non synonymous coding
6	18659339	T	G	3.1347e-09	Yes	0.738372	0.967456	Glyma.06G202000	Moderate	Non synonymous coding
6	18659348	T	C	3.1347e-09	Yes	0.738372	0.967456	Glyma.06G202000	Moderate	Non synonymous coding
6	18659856	T	C	0.56839	No	0.0891473	0	Glyma.06G202000	Moderate	Non synonymous coding
6	18660000	T	G	2.5245e-08	No	0.655039	0.964497	Glyma.06G202000	Moderate	Non synonymous coding
6	18660012	C	A	0.11306	No	0.207364	0.035503	Glyma.06G202000	Moderate	Non synonymous coding
6	18660033	A	G	5.108e-08	No	0.649225	0.964497	Glyma.06G202000	Moderate	Non synonymous coding
6	18660285	T	A	0.5459	No	0.0833333	0	Glyma.06G202000	Moderate	Non synonymous coding
6	18660426	G	A	0.032681	No	0.133721	0.0473373	Glyma.06G202000	Moderate	Non synonymous coding
6	18660455	G	C	2.0178e-09	Yes	0.742248	0.964497	Glyma.06G202000	Moderate	Non synonymous coding
6	18663189	T	A	4.4194e-08	No	0.821705	0.970414	Glyma.06G202000	Moderate	Non synonymous coding
6	18663345	G	A	9.279e-11	Yes	0.156977	0.0710059	Glyma.06G202000	Moderate	Non synonymous coding
6	18663571	T	A	3.932e-09	Yes	0.645349	0.970414	Glyma.06G202000	Moderate	Non synonymous coding
6	18664144	C	T	2.1982e-09	Yes	0.746124	0.970414	Glyma.06G202000	Moderate	Non synonymous coding
6	18664490	T	A	7.1513e-09	Yes	0.651163	0.967456	Glyma.06G202000	Moderate	Non synonymous coding
6	18665119	C	T	7.4077e-10	Yes	0.734496	0.970414	Glyma.06G202000	Moderate	Non synonymous coding
6	18698318	C	T	0.18303	No	0.189922	0.035503	Glyma.06G202100	Moderate	Non synonymous coding
6	18698542	C	T	0.069149	No	0.27907	0.035503	Glyma.06G202100	Moderate	Non synonymous coding
6	18714815	C	G	3.0339e-28	Yes	0.186047	0.843195	Glyma.06G202200	Moderate	Non synonymous coding
6	18714958	C	A	0.025263	No	0.118217	0.0473373	Glyma.06G202200	Moderate	Non synonymous coding
6	18715132	G	T	0.0016338	No	0.0794574	0.0414201	Glyma.06G202200	Moderate	Non synonymous coding
6	18715798	A	C	4.3131e-07	No	0.110465	0.0325444	Glyma.06G202200	High	Splice site acceptor
6	18736037	A	G	0.00043573	No	0.100775	0	Glyma.06G202300	Moderate	Non synonymous coding
6	18737366	TC	T	3.5673e-69	Yes	0.0116279	0.840237	Glyma.06G202300	High	Frame shift
6	18737590	G	A	0.00090443	No	0.112403	0.00295858	Glyma.06G202300	Moderate	Non synonymous coding
6	18737698	G	A	0.001388	No	0.102713	0	Glyma.06G202300	Moderate	Non synonymous coding
6	18785434	C	T	4.5438e-25	Yes	0.00387597	0.464497	Glyma.06G202400	Moderate	Non synonymous coding
6	18785448	A	G	3.1041e-17	Yes	0.263566	0.819527	Glyma.06G202400	Moderate	Non synonymous coding
6	18785453	TGGAG	T	1.1593e-22	Yes	0.207364	0.819527	Glyma.06G202400	High	Frame shift
6	18785459	CGGTGCGG	CCGG	6.0494e-24	Yes	0.207364	0.819527	Glyma.06G202400	High	Frame shift
6	18785467	A	C	6.0494e-24	Yes	0.207364	0.819527	Glyma.06G202400	Moderate	Non synonymous coding
6	18785469	AAGGAACCAAG	ACAAG	5.2891e-23	Yes	0.207364	0.816568	Glyma.06G202400	Moderate	Codon change plus codon deletion
6	18786083	A	G	1.1327e-26	Yes	0.26938	0.893491	Glyma.06G202400	Moderate	Non synonymous coding
6	18786120	C	G	1.0268e-26	Yes	0.26938	0.89645	Glyma.06G202400	Moderate	Non synonymous coding
6	18786131	C	T	1.8542e-25	Yes	0.26938	0.887574	Glyma.06G202400	Moderate	Non synonymous coding
6	18786143	A	G	1.2754e-25	Yes	0.271318	0.890533	Glyma.06G202400	Moderate	Non synonymous coding
6	18786195	A	G	1.3905e-29	Yes	0.271318	0.902367	Glyma.06G202400	Moderate	Non synonymous coding
6	18786215	A	G	4.9076e-27	Yes	0.26938	0.89645	Glyma.06G202400	Moderate	Non synonymous coding
6	18786284	C	T	1.7944e-26	Yes	0.26938	0.899408	Glyma.06G202400	Moderate	Non synonymous coding
6	18786396	C	T	1.7845e-25	Yes	0.277132	0.890533	Glyma.06G202400	Moderate	Non synonymous coding
6	18882265	C	T	8.8558e-26	Yes	0.286822	0.902367	Glyma.06G202700	Moderate	Non synonymous coding
6	18882295	A	G	5.7548e-25	Yes	0.286822	0.899408	Glyma.06G202700	Moderate	Non synonymous coding
6	18882347	T	G	6.2648e-27	Yes	0.27907	0.902367	Glyma.06G202700	Moderate	Non synonymous coding
6	18882472	G	A	4.1021e-25	Yes	0.281008	0.902367	Glyma.06G202700	Moderate	Non synonymous coding
6	18882518	C	G	1.7494e-24	Yes	0.286822	0.89645	Glyma.06G202700	Moderate	Non synonymous coding
6	18882524	T	C	3.9226e-24	Yes	0.286822	0.89645	Glyma.06G202700	Moderate	Non synonymous coding
6	18882623	T	A	2.1208e-25	Yes	0.284884	0.89645	Glyma.06G202700	Moderate	Non synonymous coding
6	18882749	G	A	4.1748e-25	Yes	0.281008	0.899408	Glyma.06G202700	Moderate	Non synonymous coding
6	18882782	C	T	2.1067e-25	Yes	0.246124	0.89645	Glyma.06G202700	Moderate	Non synonymous coding
6	18882819	G	A	2.2114e-29	Yes	0.217054	0.899408	Glyma.06G202700	High	Stop gained
6	18882836	C	T	2.1804e-28	Yes	0.217054	0.899408	Glyma.06G202700	Moderate	Non synonymous coding
6	18884110	A	G	8.0428e-30	Yes	0.215116	0.899408	Glyma.06G202700	Moderate	Non synonymous coding
6	18884136	G	A	1.7561e-22	Yes	0.281008	0.89645	Glyma.06G202700	Moderate	Non synonymous coding
6	18884211	A	G	1.4679e-23	Yes	0.282946	0.893491	Glyma.06G202700	Moderate	Non synonymous coding
6	18884222	G	C	1.5437e-25	Yes	0.286822	0.905325	Glyma.06G202700	Moderate	Non synonymous coding
6	18884587	T	G	6.4943e-25	Yes	0.286822	0.89645	Glyma.06G202700	Moderate	Non synonymous coding
6	18884667	T	G	4.6778e-24	Yes	0.27907	0.893491	Glyma.06G202700	Moderate	Non synonymous coding
6	18884668	T	A	4.6778e-24	Yes	0.27907	0.893491	Glyma.06G202700	Moderate	Non synonymous coding
6	18884745	G	A	1.667e-25	Yes	0.286822	0.89645	Glyma.06G202700	Moderate	Non synonymous coding
6	18885049	T	G	1.3679e-30	Yes	0.218992	0.902367	Glyma.06G202700	Moderate	Non synonymous coding
6	18885057	G	A	1.663e-26	Yes	0.281008	0.905325	Glyma.06G202700	Moderate	Non synonymous coding
6	18885070	G	T	0.00055318	No	0.102713	0	Glyma.06G202700	Moderate	Non synonymous coding
6	18885102	ATACATCCTC	A	0.00028603	No	0.0949612	0	Glyma.06G202700	Moderate	Codon deletion
6	18885219	G	T	3.5725e-27	Yes	0.271318	0.89645	Glyma.06G202700	Moderate	Non synonymous coding
6	18885255	T	A	2.8623e-25	Yes	0.26938	0.893491	Glyma.06G202700	Moderate	Non synonymous coding
6	18887685	G	A	9.6807e-29	Yes	0.22093	0.899408	Glyma.06G202700	Moderate	Non synonymous coding
6	18887736	C	T	1.6385e-24	Yes	0.284884	0.89645	Glyma.06G202700	Moderate	Non synonymous coding
6	18887753	G	A	1.9395e-28	Yes	0.222868	0.89645	Glyma.06G202700	Moderate	Non synonymous coding
6	18896194	C	T	0.39141	No	0.0523256	0.0621302	Glyma.06G202800	Moderate	Non synonymous coding
6	18896222	T	G	3.6292e-28	Yes	0.222868	0.884615	Glyma.06G202800	Moderate	Non synonymous coding
6	18922678	G	T	4.5799e-13	Yes	0.302326	0.0266272	Glyma.06G202900	Moderate	Non synonymous coding
6	18962832	C	T	2.1331e-09	Yes	0.122093	0.0236686	Glyma.06G203000	Moderate	Non synonymous coding
6	18963370	G	A	1.7968e-14	Yes	0.374031	0.0295858	Glyma.06G203000	Moderate	Non synonymous coding
6	18963439	G	A	1.3484e-08	No	0.197674	0.0591716	Glyma.06G203000	Moderate	Non synonymous coding
6	18963817	G	T	4.9821e-54	Yes	0.0174419	0.748521	Glyma.06G203000	Moderate	Non synonymous coding
6	18982853	A	G	3.0505e-17	Yes	0.346899	0.0207101	Glyma.06G203100	Moderate	Non synonymous coding
6	19037243	G	T	1.4089e-15	Yes	0.155039	0.576923	Glyma.06G203400	Moderate	Non synonymous coding
6	19044738	G	T	1.4261e-22	Yes	0.156977	0.733728	Glyma.06G203600	Moderate	Non synonymous coding
6	19081958	G	A	7.1677e-12	Yes	0.391473	0.843195	Glyma.06G203700	Moderate	Non synonymous coding
6	19082040	ATGATGATGTTGATGATGT	ATGATGATGT	4.1798e-07	No	0.50969	0.837278	Glyma.06G203700	Moderate	Codon change plus codon deletion
6	19082159	C	T	1.1369e-11	Yes	0.383721	0.840237	Glyma.06G203700	Moderate	Non synonymous coding
6	19082166	C	T	0.00032533	No	0.0872093	0	Glyma.06G203700	Moderate	Non synonymous coding
6	19082342	A	G	0.00035212	No	0.0872093	0	Glyma.06G203700	Moderate	Non synonymous coding
6	19083701	C	T	1.2421e-10	Yes	0.377907	0.831361	Glyma.06G203700	Moderate	Non synonymous coding
6	19084601	C	G	1.0961e-11	Yes	0.383721	0.843195	Glyma.06G203700	Moderate	Non synonymous coding
6	19084682	T	A	7.5724e-11	Yes	0.393411	0.843195	Glyma.06G203700	Moderate	Non synonymous coding
6	19084770	A	G	2.6232e-11	Yes	0.387597	0.843195	Glyma.06G203700	Moderate	Non synonymous coding
6	19085057	A	G	9.3583e-11	Yes	0.389535	0.837278	Glyma.06G203700	Moderate	Non synonymous coding
6	19091079	C	T	9.8985e-09	No	0.23062	0.621302	Glyma.06G203800	Moderate	Non synonymous coding
6	19091784	A	C	1.6523e-11	Yes	0.401163	0.784024	Glyma.06G203800	Moderate	Non synonymous coding
6	19117684	A	C	1.1481e-09	Yes	0.839147	0.976331	Glyma.06G203900	Moderate	Non synonymous coding
6	19151485	A	G	5.2074e-07	No	0.127907	0.0473373	Glyma.06G204000	Moderate	Non synonymous coding
6	19151635	A	T	5.2178e-17	Yes	0.304264	0.792899	Glyma.06G204000	Moderate	Non synonymous coding
6	19151793	G	T	7.6486e-19	Yes	0.302326	0.801775	Glyma.06G204000	Moderate	Non synonymous coding
6	19151882	T	G	8.5898e-17	Yes	0.300388	0.795858	Glyma.06G204000	Moderate	Non synonymous coding
6	19152168	C	A	3.8134e-07	No	0.129845	0.0473373	Glyma.06G204000	Moderate	Non synonymous coding
6	19152255	G	T	3.3366e-24	Yes	0.0116279	0.571006	Glyma.06G204000	Moderate	Non synonymous coding
6	19152293	T	C	1.5898e-11	Yes	0.215116	0.0473373	Glyma.06G204000	Moderate	Non synonymous coding
6	19153009	G	A	1.9263e-22	Yes	0.182171	0.775148	Glyma.06G204000	Moderate	Non synonymous coding
6	19157501	A	C	4.2198e-11	Yes	0.29845	0.056213	Glyma.06G204100	Moderate	Non synonymous coding
6	19157511	T	A	4.2198e-11	Yes	0.29845	0.056213	Glyma.06G204100	Moderate	Non synonymous coding
6	19159798	C	A	0.10755	No	0.267442	0.0473373	Glyma.06G204100	Moderate	Non synonymous coding
6	19160021	C	A	0.11692	No	0.222868	0.0473373	Glyma.06G204100	Moderate	Non synonymous coding
6	19171023	G	C	0.00031451	No	0.343023	0.0621302	Glyma.06G204200	Moderate	Non synonymous coding
6	19172865	A	G	0.1697	No	0.804264	0.760355	Glyma.06G204200	Moderate	Non synonymous coding
6	19172961	G	A	0.048805	No	0.343023	0.686391	Glyma.06G204200	Moderate	Non synonymous coding
6	19212609	C	G	0.26619	No	0.511628	0.254438	Glyma.06G204300	Moderate	Non synonymous coding
6	19212986	C	T	0.10304	No	0.0329457	0.112426	Glyma.06G204300	Moderate	Non synonymous coding
aSignificance can be either yes or no depending on whether p-value is greater or lower than the FWER after the Bonferroni correction for multiple-testing
bPredicted functional effects by variant at the identified genomic site.
cPutative functional impact of variant that is defined by SnpEff

## Sheet: Table S4C
Table S4C. List of variants identified at SP3 locus
Chr.	Position	Allele1	Allele2	P-value	Significancea	Frequency of allele2		Gene ID	SnpEff Impactb	SnpEff Effectc
						Yellow seed coat	Green seed coat
8	8361148	C	G	0.54518	No	0.132184	0.0119048	Glyma.08G108900	Moderate	Non synonymous coding
8	8373581	A	G	7.4183e-08	No	0.402299	0.0119048	Glyma.08G109000	High	Splice site donor
8	8380930	T	TC	2.225e-05	No	0.37931	0.0119048	Glyma.08G109100	High	Frame shift
8	8380961	T	C	1.2748e-05	No	0.382184	0.0119048	Glyma.08G109100	Moderate	Non synonymous coding
8	8380988	G	C	1.7293e-06	No	0.399425	0.0119048	Glyma.08G109100	Moderate	Non synonymous coding
8	8381058	T	C	3.6089e-06	No	0.488506	0.0119048	Glyma.08G109100	Moderate	Non synonymous coding
8	8381111	A	G	5.6003e-06	No	0.359195	0.0119048	Glyma.08G109100	Moderate	Non synonymous coding
8	8381483	C	G	5.9065e-05	No	0.347701	0.0119048	Glyma.08G109100	Moderate	Non synonymous coding
8	8398519	T	G	1.042e-09	Yes	0.931034	0.535714	Glyma.08G109500	Moderate	Non synonymous coding
8	8398921	C	T	0.32272	No	0.0143678	0.0595238	Glyma.08G109500	Moderate	Non synonymous coding
8	8406837	G	T	0.31291	No	0.135057	0.0119048	Glyma.08G109600	Moderate	Non synonymous coding
8	8424078	G	A	0.018898	No	0.307471	0.0119048	Glyma.08G109800	Moderate	Non synonymous coding
8	8431375	C	T	0.039081	No	0.183908	0	Glyma.08G109900	Moderate	Non synonymous coding
8	8435735	G	A	1.2762e-06	No	0.864943	0.404762	Glyma.08G109900	Moderate	Non synonymous coding
8	8439073	G	C	4.5398e-15	Yes	0.623563	0.0119048	Glyma.08G110000	Moderate	Non synonymous coding
8	8439205	T	G	4.3866e-16	Yes	0.606322	0	Glyma.08G110000	Moderate	Non synonymous coding
8	8457576	A	G	0.0090324	No	0.258621	0	Glyma.08G110100	Moderate	Non synonymous coding
8	8458338	T	C	0.0019359	No	0.321839	0	Glyma.08G110100	Moderate	Non synonymous coding
8	8458443	C	T	0.0046524	No	0.316092	0	Glyma.08G110100	Moderate	Non synonymous coding
8	8458705	C	A	2.2164e-07	No	0.267241	0.0119048	Glyma.08G110100	Moderate	Non synonymous coding
8	8459179	G	C	0.056922	No	0.198276	0	Glyma.08G110100	Moderate	Non synonymous coding
8	8471397	T	C	0.032918	No	0.287356	0	Glyma.08G110200	Moderate	Non synonymous coding
8	8471590	T	G	0.17103	No	0.186782	0	Glyma.08G110200	Moderate	Non synonymous coding
8	8471670	T	C	0.40892	No	0.178161	0	Glyma.08G110200	Moderate	Non synonymous coding
8	8472977	C	A	0.019488	No	0.270115	0	Glyma.08G110200	Moderate	Non synonymous coding
8	8472983	C	T	0.021164	No	0.270115	0	Glyma.08G110200	Moderate	Non synonymous coding
8	8473004	A	G	0.020009	No	0.275862	0	Glyma.08G110200	Moderate	Non synonymous coding
8	8473009	A	G	0.020009	No	0.275862	0	Glyma.08G110200	Moderate	Non synonymous coding
8	8473040	C	T	0.01151	No	0.278736	0	Glyma.08G110200	Moderate	Non synonymous coding
8	8473066	G	A	0.017779	No	0.272989	0	Glyma.08G110200	Moderate	Non synonymous coding
8	8473115	C	T	0.061459	No	0.252874	0	Glyma.08G110200	Moderate	Non synonymous coding
8	8529096	T	C	0.0018115	No	0.172414	0.113095	Glyma.08G111000	Moderate	Non synonymous coding
8	8539508	G	T	0.00068524	No	0.272989	0	Glyma.08G111000	Moderate	Non synonymous coding
8	8542855	G	A	0.00044594	No	0.278736	0	Glyma.08G111000	Moderate	Non synonymous coding
8	8543446	C	T	0.00032813	No	0.281609	0	Glyma.08G111000	Moderate	Non synonymous coding
8	8543451	G	A	9.4204e-05	No	0.155172	0	Glyma.08G111000	Moderate	Non synonymous coding
8	8546690	C	T	0.00015488	No	0.33046	0	Glyma.08G111100	Moderate	Non synonymous coding
8	8549772	TTTC	T	0.00045456	No	0.324713	0	Glyma.08G111100	Moderate	Codon change plus codon deletion
8	8549977	A	G	0.00050568	No	0.316092	0	Glyma.08G111100	Moderate	Non synonymous coding
8	8550815	C	T	0.00015159	No	0.33046	0	Glyma.08G111100	Moderate	Non synonymous coding
8	8551981	C	A	0.00084966	No	0.270115	0	Glyma.08G111100	Moderate	Non synonymous coding
8	8552406	T	A	0.00033545	No	0.33046	0	Glyma.08G111100	Moderate	Non synonymous coding
8	8557749	T	A	0.0029732	No	0.235632	0	Glyma.08G111100	Moderate	Non synonymous coding
8	8564145	C	T	9.3881e-05	No	0.158046	0	Glyma.08G111300	Moderate	Non synonymous coding
8	8568505	C	G	0.082827	No	0.232759	0.0119048	Glyma.08G111400	Moderate	Non synonymous coding
8	8573338	C	T	0.0008852	No	0.16954	0.113095	Glyma.08G111400	Moderate	Non synonymous coding
8	8578437	C	A	0.0018931	No	0.16954	0.125	Glyma.08G111400	Moderate	Non synonymous coding
8	8581777	T	A	0.00061166	No	0.235632	0	Glyma.08G111400	Moderate	Non synonymous coding
8	8582311	A	T	5.1835e-13	Yes	0.804598	0.130952	Glyma.08G111400	Moderate	Non synonymous coding
8	8584444	T	C	9.1199e-11	Yes	0.758621	0.125	Glyma.08G111400	Moderate	Non synonymous coding
8	8585192	T	C	0.0008852	No	0.16954	0.113095	Glyma.08G111400	Moderate	Non synonymous coding
8	8585816	C	G	0.00090188	No	0.137931	0.0833333	Glyma.08G111400	Moderate	Non synonymous coding
8	8591223	C	A	0.0015059	No	0.16954	0.119048	Glyma.08G111500	Moderate	Non synonymous coding
8	8601203	C	T	4.7599e-10	Yes	0.686782	0.125	Glyma.08G111600	Moderate	Non synonymous coding
8	8606073	G	A	3.0389e-05	No	0.304598	0	Glyma.08G111700	Moderate	Non synonymous coding
8	8617883	A	C	4.4202e-05	No	0.175287	0	Glyma.08G111900	Moderate	Non synonymous coding
8	8617972	C	G	7.0394e-05	No	0.172414	0	Glyma.08G111900	Moderate	Non synonymous coding
aSignificance can be either yes or no depending on whether p-value is greater or lower than the FWER after the Bonferroni correction for multiple-testing
bPredicted functional effects by variant at the identified genomic site.
cPutative functional impact of variant that is defined by SnpEff

## Sheet: Table S4D
Table S4D. List of variants identified at SP4 locus
Chr.	Position	Allele1	Allele2	P-value	Significancea	Frequency of allele2		Gene ID	SnpEff Impactb	SnpEff Effectc
						Yellow seed coat	Green seed coat
9	45581731	C	G	2.2593e-13	Yes	0.115979	0.505556	Glyma.09G232700	Moderate	Non synonymous coding
9	45581917	AGAGGAG	AGAG	0.76154	No	0.103093	0.0333333	Glyma.09G232700	Moderate	Codon deletion
9	45586225	C	T	0.17801	No	0.0798969	0.0222222	Glyma.09G232800	Moderate	Non synonymous coding
9	45597240	T	A	0.0092791	No	0.193299	0.133333	Glyma.09G233100	Moderate	Non synonymous coding
9	45597250	A	C	0.0075517	No	0.224227	0.133333	Glyma.09G233100	Moderate	Non synonymous coding
9	45603386	G	T	0.0048918	No	0.505155	0.611111	Glyma.09G233300	Moderate	Non synonymous coding
9	45609789	AGG	TGG	0.74996	No	0.31701	0.3	Glyma.09G233400	High	Splice site acceptor
9	45609810	G	A	0.92422	No	0.314433	0.277778	Glyma.09G233400	Moderate	Non synonymous coding
9	45609823	C	G	0.47263	No	0.31701	0.272222	Glyma.09G233400	High	Stop gained
9	45609833	A	T	0.33124	No	0.273196	0.244444	Glyma.09G233400	Moderate	Non synonymous coding
9	45609834	C	T	0.33124	No	0.273196	0.244444	Glyma.09G233400	High	Stop gained
9	45609841	C	T	0.53311	No	0.257732	0.227778	Glyma.09G233400	Moderate	Non synonymous coding
9	45609858	G	A	0.48099	No	0.203608	0.211111	Glyma.09G233400	Moderate	Non synonymous coding
9	45609873	T	C	0.47068	No	0.198454	0.216667	Glyma.09G233400	Moderate	Non synonymous coding
9	45609875	G	A	0.60526	No	0.198454	0.211111	Glyma.09G233400	High	Stop gained
9	45609877	G	A	0.53852	No	0.198454	0.211111	Glyma.09G233400	Moderate	Non synonymous coding
9	45609888	C	T	0.56528	No	0.201031	0.216667	Glyma.09G233400	High	Stop gained
9	45609895	G	A	0.55673	No	0.201031	0.216667	Glyma.09G233400	Moderate	Non synonymous coding
9	45609936	GGGTGTAAAATCTTTCGATATTGCATCCTAATATATTATATAGAGAGAGAAGATAAAATTTATACGTAGTTTTTAAAGTATTTAATTGATTGATAAAAACAAAATGTATGATTTCA	AGGTGTAAAATCTTTCGATATTGCATCCTAATATATTATATAGAGAGAGAAGATAAAATTTATACGTAGTTTTTAAAGTATTTAATTGATTGATAAAAACAAAATGTATGATTTCA	0.098657	No	0.226804	0.188889	Glyma.09G233400	Moderate	Non synonymous coding
9	45616188	C	A	0.11159	No	0.0798969	0.144444	Glyma.09G233500	Moderate	Non synonymous coding
9	45616815	G	T	0.11765	No	0.100515	0.144444	Glyma.09G233500	Moderate	Non synonymous coding
9	45617950	C	A	0.08907	No	0.360825	0.483333	Glyma.09G233500	Moderate	Non synonymous coding
9	45617966	A	G	1.6221e-10	Yes	0.590206	0.85	Glyma.09G233500	Moderate	Non synonymous coding
9	45628603	G	C	0.0090113	No	0.139175	0.327778	Glyma.09G233600	Moderate	Non synonymous coding
9	45634003	T	C	0.071733	No	0.280928	0.394444	Glyma.09G233700	Moderate	Non synonymous coding
9	45639216	A	G	7.9638e-12	Yes	0.569588	0.855556	Glyma.09G233800	Moderate	Non synonymous coding
9	45639220	G	A	7.9638e-12	Yes	0.569588	0.855556	Glyma.09G233800	High	Stop gained
9	45644429	A	C	3.9071e-07	No	0.0850515	0.261111	Glyma.09G233900	Moderate	Non synonymous coding
9	45644601	G	A	1.3853e-06	No	0.0953608	0.244444	Glyma.09G233900	Moderate	Non synonymous coding
9	45648048	C	A	5.3041e-06	No	0.43299	0.722222	Glyma.09G234000	Moderate	Non synonymous coding
9	45673066	CGCGTGG	CGCGTGGGCGTGG	3.9978e-11	Yes	0.286082	0.75	Glyma.09G234300	Moderate	Codon insertion
9	45681254	A	T	2.3115e-13	Yes	0.329897	0.805556	Glyma.09G234400	Moderate	Non synonymous coding
9	45710922	T	A	0.23223	No	0.21134	0.161111	Glyma.09G234600	Moderate	Non synonymous coding
9	45711076	C	T	0.28064	No	0.247423	0.177778	Glyma.09G234600	Moderate	Non synonymous coding
9	45729098	C	A	0.2228	No	0.134021	0.0555556	Glyma.09G234800	Moderate	Non synonymous coding
9	45747273	A	G	4.0586e-11	Yes	0.358247	0.761111	Glyma.09G235000	Moderate	Non synonymous coding
9	45747859	G	A	7.2317e-11	Yes	0.525773	0.866667	Glyma.09G235000	Moderate	Non synonymous coding
9	45747932	C	T	4.8166e-11	Yes	0.515464	0.866667	Glyma.09G235000	Moderate	Non synonymous coding
9	45747951	A	C	5.2865e-11	Yes	0.518041	0.866667	Glyma.09G235000	Moderate	Non synonymous coding
9	45748016	T	G	2.969e-11	Yes	0.518041	0.866667	Glyma.09G235000	Moderate	Non synonymous coding
9	45748042	G	A	2.2423e-16	Yes	0.291237	0.811111	Glyma.09G235000	Moderate	Non synonymous coding
9	45759137	TC	T	6.9675e-19	Yes	0.0128866	0.444444	Glyma.09G235100	High	Frame shift
9	45759165	G	T	2.8764e-08	No	0.00257732	0.205556	Glyma.09G235100	High	Splice site donor
9	45765774	G	C	0.13998	No	0.162371	0.0555556	Glyma.09G235200	Moderate	Non synonymous coding
9	45766109	A	G	0.14991	No	0.157216	0.0555556	Glyma.09G235200	Moderate	Non synonymous coding
9	45769672	G	A	5.0115e-11	Yes	0.481959	0.855556	Glyma.09G235200	Moderate	Non synonymous coding
9	45781605	A	G	1.8265e-13	Yes	0.329897	0.805556	Glyma.09G235300	Moderate	Non synonymous coding
9	45843154	T	G	0.094893	No	0.126289	0	Glyma.09G235800	High	Start lost
9	45843321	A	G	0.1106	No	0.115979	0	Glyma.09G235800	Moderate	Non synonymous coding
9	45843486	C	T	0.10476	No	0.115979	0	Glyma.09G235800	Moderate	Non synonymous coding
9	45843680	G	A	0.080726	No	0.103093	0	Glyma.09G235800	High	Stop gained
9	45844259	A	C	0.079344	No	0.10567	0	Glyma.09G235800	Moderate	Non synonymous coding
9	45844340	A	C	0.077681	No	0.108247	0	Glyma.09G235800	Moderate	Non synonymous coding
9	45854690	C	T	0.76467	No	0.0927835	0.105556	Glyma.09G235900	Moderate	Non synonymous coding
9	45854692	G	A	0.76467	No	0.0927835	0.105556	Glyma.09G235900	Moderate	Non synonymous coding
9	45854710	G	A	0.68149	No	0.0876289	0.0777778	Glyma.09G235900	Moderate	Non synonymous coding
9	45854724	A	T	0.81008	No	0.0695876	0.0777778	Glyma.09G235900	Moderate	Non synonymous coding
9	45860250	A	C	2.7613e-07	No	0.554124	0.816667	Glyma.09G236100	Moderate	Non synonymous coding
9	45885307	A	G	0.51551	No	0.497423	0.388889	Glyma.09G236300	Moderate	Non synonymous coding
9	45887306	T	A	2.9635e-06	No	0.252577	0.444444	Glyma.09G236500	Moderate	Non synonymous coding
9	45887315	C	G	0.10004	No	0.162371	0.0444444	Glyma.09G236500	Moderate	Non synonymous coding
9	45891041	TGCA	T	1.2384e-06	No	0.242268	0.455556	Glyma.09G236600	Moderate	Codon deletion
9	45891082	G	A	1.2745e-06	No	0.244845	0.455556	Glyma.09G236600	Moderate	Non synonymous coding
9	45891105	C	CAGAGAG	3.8384e-05	No	0.198454	0.416667	Glyma.09G236600	Moderate	Codon change plus codon insertion
9	45891908	A	G	9.4838e-07	No	0.237113	0.466667	Glyma.09G236600	Moderate	Non synonymous coding
9	45893116	A	G	3.7521e-07	No	0.231959	0.433333	Glyma.09G236600	Moderate	Non synonymous coding
9	45895369	A	G	6.0195e-14	Yes	0.0360825	0.422222	Glyma.09G236700	Moderate	Non synonymous coding
9	45895417	T	C	0.021412	No	0.234536	0.277778	Glyma.09G236700	Moderate	Non synonymous coding
9	45896012	A	G	5.7086e-07	No	0.252577	0.466667	Glyma.09G236700	Moderate	Non synonymous coding
9	45896540	G	A	5.9161e-07	No	0.25	0.466667	Glyma.09G236700	Moderate	Non synonymous coding
9	45911888	C	T	0.001254	No	0.201031	0.127778	Glyma.09G237000	Moderate	Non synonymous coding
9	45912278	C	G	0.001673	No	0.21134	0.127778	Glyma.09G237000	Moderate	Non synonymous coding
9	45912668	C	T	0.00061603	No	0.234536	0.122222	Glyma.09G237000	Moderate	Non synonymous coding
9	45921013	G	A	0.0017681	No	0.255155	0.127778	Glyma.09G237200	Moderate	Non synonymous coding
9	45921425	G	T	0.0070414	No	0.234536	0.127778	Glyma.09G237200	Moderate	Non synonymous coding
9	45922483	A	T	0.053923	No	0.231959	0.272222	Glyma.09G237200	Moderate	Non synonymous coding
9	45930807	G	A	0.0018322	No	0.260309	0.127778	Glyma.09G237500	Moderate	Non synonymous coding
aSignificance can be either yes or no depending on whether p-value is greater or lower than the FWER after the Bonferroni correction for multiple-testing
bPredicted functional effects by variant at the identified genomic site.
cPutative functional impact of variant that is defined by SnpEff
