# Supplementary material for: Dissecting seed pigmentation-associated genomic loci and genes by employing dual approaches of reference-based and k-mer-based GWAS with 438 Glycine accessions
Source: PLoS One. 2020 Dec 1;15(12):e0243085. doi: 10.1371/journal.pone.0243085 (PMC7707508; doi:10.1371/journal.pone.0243085)
Supplement: S5 Table — (XLSX) [file pone.0243085.s012.xlsx]

## Sheet: Table S5
S5 Table. Information for six candidate genes discovered at SP1 locus
Orthologous Gene & Functional Annotation					Functional Significance of variation									ARANET v2c		Chloroplast Transit Peptided
G. max	A. thaliana	E-value	Functional annotation		Position	P-value	Allele1	Allele2	Freqeuncy of allele2		SnpEff Effecta	SnpEff Impactb
									Green Soybean	Yellow Soybean
Glyma.01G197300	AT2G22790	6.5e-41	Uncharacterized protein		53136436	9.9547e-13	C	CCT	0.589286	0.0931818	Frame shift	High		NA		No
Glyma.01G197400	NA	NA	NA		53140101	3.9729e-13	T	G	0.714286	0.115909	Stop lost	High		NA		No
Glyma.01G197500	AT4G14960	0	Tubulin alpha-6 chain		53146496	1.7568e-18	G	C	0.732143	0.113636	Nonsynonymous coding	Moderate		1. response to cadmium ion 2. response to salt stress 3. response to cold		No
Glyma.01G197600	AT5G65710	0	HAESA-like 2		53151638	2.02e-18	A	G	0.732143	0.113636	Nonsynonymous coding	Moderate		1. protein autophosphorylation 2. lateral root morphogenesis 3. pectin catabolic process		No
Glyma.01G198500	AT2G35260	1.73e-138	CAAX protease		53229579	1.1356e-37	A	G	0.732143	0.00909091	Splice region variant	High		1. defense response to bacterium 2. chlorophyll biosynthetic process 3. response to cold		Yes
Glyma.01G198600	AT4G17830	1.35e-143	Acetylornithine deacetylase		53234800	4.6575e-39	G	GT	0.732143	0.00681818	Downstream	Modifier		1. regulation of systemic acquired resistance 2. auxin metabolic process 3. UDP-L-arabinose metabolic process		No
aPredicted functional effects by variant at the identified genomic site.
bPutative functional impact of variant that is defined by SnpEff
cTop 3 GO terms are provided by 'Infer functions from network neighbors' function of ARANET v2
dThe presence or absence of chloroplast transit peptide predicted by ChloroP plrogram
