# Supplementary material for: Dissecting seed pigmentation-associated genomic loci and genes by employing dual approaches of reference-based and k-mer-based GWAS with 438 Glycine accessions
Source: PLoS One. 2020 Dec 1;15(12):e0243085. doi: 10.1371/journal.pone.0243085 (PMC7707508; doi:10.1371/journal.pone.0243085)
Supplement: S6 Table — (XLSX) [file pone.0243085.s013.xlsx]

## Sheet: Table S6A
Table S6A. Data consistency of genotypes between mapping-based and Kmer-based analyses
Name	Seed coat color	Hilum color	Pubescence color	Chr.	Position	Locus name	Allele1	Allele2	Mapping-based analysis	Kmer-based analysis	Concordance
AnpyeongP	Yellow	Yellow	Gray	1	53229579	SP1, qSC1, G	A	G	A/A	A/A	O
B01F	Black	Black	Brown	1	53229579	SP1, qSC1, G	A	G	G/G	G/G	O
B02F	Black	None	None	1	53229579	SP1, qSC1, G	A	G	A/A	A/A	O
B03F	Brown	Brown	Brown	1	53229579	SP1, qSC1, G	A	G	A/A	A/A	O
B04F	Black	Black	Brown	1	53229579	SP1, qSC1, G	A	G	A/A	A/A	O
B05F	Black	Black	Brown	1	53229579	SP1, qSC1, G	A	G	A/A	A/A	O
B06F	Black	Black	None	1	53229579	SP1, qSC1, G	A	G	A/A	A/A	O
B07F	Black	Black	Brown	1	53229579	SP1, qSC1, G	A	G	A/A	A/A	O
B08F	Black	Black	Brown	1	53229579	SP1, qSC1, G	A	G	A/A	A/A	O
B09F	Black	Black	Brown	1	53229579	SP1, qSC1, G	A	G	A/A	A/A	O
B10F	Black	None	Brown	1	53229579	SP1, qSC1, G	A	G	A/A	A/A	O
B11F	Black	Black	Brown	1	53229579	SP1, qSC1, G	A	G	A/A	A/A	O
B12F	Black	Black	Brown	1	53229579	SP1, qSC1, G	A	G	A/A	A/A	O
B13F	Black	Black	Brown	1	53229579	SP1, qSC1, G	A	G	A/A	A/A	O
B14F	Black	Black	Brown	1	53229579	SP1, qSC1, G	A	G	G/G	G/G	O
B15F	Black	Black	Brown	1	53229579	SP1, qSC1, G	A	G	A/A	A/A	O
B16F	Black	Brown	Brown	1	53229579	SP1, qSC1, G	A	G	A/A	A/A	O
B17F	Black	Black	Brown	1	53229579	SP1, qSC1, G	A	G	A/A	A/A	O
B18F	Black	None	None	1	53229579	SP1, qSC1, G	A	G	G/G	G/G	O
B19F	Black	Black	Brown	1	53229579	SP1, qSC1, G	A	G	A/A	A/A	O
B20F	Brown	Brown	Brown	1	53229579	SP1, qSC1, G	A	G	A/A	A/A	O
B21F	Black	None	None	1	53229579	SP1, qSC1, G	A	G	A/A	A/A	O
B22F	Black	Black	Brown	1	53229579	SP1, qSC1, G	A	G	A/A	A/A	O
B23F	Black	Black	Brown	1	53229579	SP1, qSC1, G	A	G	G/G	G/G	O
B24F	Black	Black	Brown	1	53229579	SP1, qSC1, G	A	G	A/A	A/A	O
BaekWonP	Yellow	Brown	Gray	1	53229579	SP1, qSC1, G	A	G	A/A	A/A	O
BancheongduP	Brown	Brown	Brown	1	53229579	SP1, qSC1, G	A	G	A/A	A/A	O
BangsaP	Yellow	None	Gray	1	53229579	SP1, qSC1, G	A	G	A/A	A/A	O
BlackhawkP	Yellow	Yellow	Gray	1	53229579	SP1, qSC1, G	A	G	A/A	A/A	O
BoseokP	Yellow	Brown	Gray	1	53229579	SP1, qSC1, G	A	G	A/A	A/A	O
BukwangP	Yellow	Brown	Gray	1	53229579	SP1, qSC1, G	A	G	A/A	A/A	O
Cheongja3P	Black	Black	Brown	1	53229579	SP1, qSC1, G	A	G	A/A	A/A	O
CheongjaP	Black	Black	Brown	1	53229579	SP1, qSC1, G	A	G	A/A	A/A	O
CHN2P	Black	None	Gray	1	53229579	SP1, qSC1, G	A	G	G/G	G/G	O
CHN55P	Black	None	Brown	1	53229579	SP1, qSC1, G	A	G	G/G	G/G	O
CHN57P	Black	None	Brown	1	53229579	SP1, qSC1, G	A	G	A/A	A/A	O
DaeheugP	Black	Black	Brown	1	53229579	SP1, qSC1, G	A	G	A/A	A/A	O
DaepungP	Yellow	Brown	Brown	1	53229579	SP1, qSC1, G	A	G	A/A	A/A	O
DaewonP	Yellow	Yellow	Gray	1	53229579	SP1, qSC1, G	A	G	A/A	A/A	O
DaeyangP	Yellow	Yellow	Gray	1	53229579	SP1, qSC1, G	A	G	A/A	A/A	O
Danmi2P	Green	Brown	Gray	1	53229579	SP1, qSC1, G	A	G	G/G	G/G	O
DoremiP	Yellow	Brown	Brown	1	53229579	SP1, qSC1, G	A	G	A/A	A/A	O
DRR021742P	Yellow	Yellow	Gray	1	53229579	SP1, qSC1, G	A	G	A/A	A/A	O
dwkP	Yellow	Yellow	Gray	1	53229579	SP1, qSC1, G	A	G	A/A	A/A	O
ERR274372P	Yellow	Brown	Gray	1	53229579	SP1, qSC1, G	A	G	A/A	A/A	O
ERR274373P	Green	Green	Brown	1	53229579	SP1, qSC1, G	A	G	A/A	A/A	O
ERR274374P	Yellow	Brown	Gray	1	53229579	SP1, qSC1, G	A	G	A/A	A/A	O
ERR274375P	Black	Black	Brown	1	53229579	SP1, qSC1, G	A	G	A/A	A/A	O
ERR274376P	Black	Black	None	1	53229579	SP1, qSC1, G	A	G	G/G	G/G	O
ERR274377P	Yellow	Yellow	Gray	1	53229579	SP1, qSC1, G	A	G	A/A	A/A	O
ERR274378P	Yellow	Brown	Brown	1	53229579	SP1, qSC1, G	A	G	A/A	A/A	O
ERR274379P	Black	Black	Brown	1	53229579	SP1, qSC1, G	A	G	A/A	A/A	O
ERR274380P	Yellow	Brown	Gray	1	53229579	SP1, qSC1, G	A	G	A/A	A/A	O
ERR274381P	Yellow	Black	Brown	1	53229579	SP1, qSC1, G	A	G	A/A	A/A	O
ERR953473P	Black	Black	Brown	1	53229579	SP1, qSC1, G	A	G	A/A	A/A	O
GalchaeP	Brown	Brown	Brown	1	53229579	SP1, qSC1, G	A	G	A/A	A/A	O
Geomjeong-1P	Black	Black	None	1	53229579	SP1, qSC1, G	A	G	A/A	A/A	O
Geomjeong-2P	Black	Black	Brown	1	53229579	SP1, qSC1, G	A	G	G/G	G/G	O
Geomjeong-3P	Black	Black	Brown	1	53229579	SP1, qSC1, G	A	G	A/A	A/A	O
HananmP	Yellow	Yellow	Gray	1	53229579	SP1, qSC1, G	A	G	A/A	A/A	O
HeugcheongP	Black	None	Brown	1	53229579	SP1, qSC1, G	A	G	A/A	A/A	O
HojangP	Yellow	Yellow	Gray	1	53229579	SP1, qSC1, G	A	G	A/A	A/A	O
HoseoP	Yellow	Brown	Gray	1	53229579	SP1, qSC1, G	A	G	A/A	A/A	O
IT112859P	Black	Black	Brown	1	53229579	SP1, qSC1, G	A	G	G/G	G/G	O
IT121504P	Black	Black	Brown	1	53229579	SP1, qSC1, G	A	G	A/A	A/A	O
IT177388P	Black	Black	Brown	1	53229579	SP1, qSC1, G	A	G	G/G	G/G	O
JosaengseoriP	Black	Black	Brown	1	53229579	SP1, qSC1, G	A	G	G/G	G/G	O
JPN8P	Black	None	Brown	1	53229579	SP1, qSC1, G	A	G	G/G	G/G	O
Kangwon2-33P	Brown	Brown	Brown	1	53229579	SP1, qSC1, G	A	G	G/G	G/G	O
KAS210-22P	Black	Black	Brown	1	53229579	SP1, qSC1, G	A	G	A/G	A/G	O
KAS331-12P	Brown	Brown	Brown	1	53229579	SP1, qSC1, G	A	G	A/A	A/A	O
KAS351-20P	Green	Brown	Gray	1	53229579	SP1, qSC1, G	A	G	A/G	A/G	O
KAS505-1P	Black	Black	None	1	53229579	SP1, qSC1, G	A	G	A/A	A/A	O
KAS531-5P	Green	Brown	Gray	1	53229579	SP1, qSC1, G	A	G	G/G	G/G	O
KAS574-11P	Green	Brown	Gray	1	53229579	SP1, qSC1, G	A	G	A/A	A/A	O
KAS622-8P	Green	Black	Gray	1	53229579	SP1, qSC1, G	A	G	G/G	G/G	O
KAS625-19P	Green	None	None	1	53229579	SP1, qSC1, G	A	G	G/G	G/G	O
KAS660-21P	Yellow	Yellow	Gray	1	53229579	SP1, qSC1, G	A	G	A/A	A/A	O
KeonolP	Yellow	Yellow	Gray	1	53229579	SP1, qSC1, G	A	G	A/A	A/A	O
KLS087062P	Green	Black	Brown	1	53229579	SP1, qSC1, G	A	G	G/G	G/G	O
KLS105P	Yellow	Brown	Gray	1	53229579	SP1, qSC1, G	A	G	A/A	A/A	O
KLS-116-1P	Black	Black	Brown	1	53229579	SP1, qSC1, G	A	G	A/A	A/A	O
KLS123-1P	Brown	Brown	Brown	1	53229579	SP1, qSC1, G	A	G	A/A	A/A	O
KLS739-2P	Yellow	None	Gray	1	53229579	SP1, qSC1, G	A	G	A/A	A/A	O
KLS86083P	Black	Black	Brown	1	53229579	SP1, qSC1, G	A	G	A/G	A/G	O
KLS87113P	Black	Black	Brown	1	53229579	SP1, qSC1, G	A	G	G/G	G/G	O
KwanganP	Yellow	Black	Gray	1	53229579	SP1, qSC1, G	A	G	A/A	A/A	O
L62-667P	Yellow	Yellow	Gray	1	53229579	SP1, qSC1, G	A	G	A/A	A/A	O
Milyang12P	Yellow	Brown	Gray	1	53229579	SP1, qSC1, G	A	G	A/A	A/A	O
NokwonP	Green	Brown	Gray	1	53229579	SP1, qSC1, G	A	G	G/G	G/G	O
OT94-51P	Yellow	Yellow	Gray	1	53229579	SP1, qSC1, G	A	G	A/A	A/A	O
PaldonamulP	Yellow	Brown	Gray	1	53229579	SP1, qSC1, G	A	G	A/A	A/A	O
PI84669P	Yellow	Yellow	Gray	1	53229579	SP1, qSC1, G	A	G	A/A	A/A	O
PungwonP	Yellow	Yellow	Gray	1	53229579	SP1, qSC1, G	A	G	A/A	A/A	O
seonamP	Yellow	Brown	Gray	1	53229579	SP1, qSC1, G	A	G	A/A	A/A	O
ShinhwaP	Yellow	Brown	Gray	1	53229579	SP1, qSC1, G	A	G	A/A	A/A	O
SinKiP	Yellow	Brown	Gray	1	53229579	SP1, qSC1, G	A	G	A/A	A/A	O
Sinpaldal2P	Yellow	Brown	Brown	1	53229579	SP1, qSC1, G	A	G	A/A	A/A	O
SinpaldalP	Yellow	Brown	Brown	1	53229579	SP1, qSC1, G	A	G	A/A	A/A	O
SinrokP	Yellow	Yellow	Gray	1	53229579	SP1, qSC1, G	A	G	A/A	A/A	O
SLSB322-3P	Black	Black	Brown	1	53229579	SP1, qSC1, G	A	G	A/G	A/G	O
SLSB-B-15P	Black	Black	Brown	1	53229579	SP1, qSC1, G	A	G	G/G	G/G	O
SLSB-B-27P	Yellow	None	Gray	1	53229579	SP1, qSC1, G	A	G	A/A	A/A	O
SLSJ101-1P	Yellow	Yellow	Gray	1	53229579	SP1, qSC1, G	A	G	A/A	A/A	O
Socheong2P	Black	Black	Brown	1	53229579	SP1, qSC1, G	A	G	A/A	A/A	O
SohoP	Yellow	Brown	Gray	1	53229579	SP1, qSC1, G	A	G	A/A	A/A	O
SohwangP	Yellow	Yellow	Gray	1	53229579	SP1, qSC1, G	A	G	A/A	A/A	O
SomyeongnamulP	Yellow	Brown	Gray	1	53229579	SP1, qSC1, G	A	G	A/A	A/A	O
SRR1298717P	Yellow	Black	Brown	1	53229579	SP1, qSC1, G	A	G	A/A	A/A	O
SRR1298718P	Yellow	Black	Brown	1	53229579	SP1, qSC1, G	A	G	A/A	A/A	O
SRR1299079P	Black	Black	Gray	1	53229579	SP1, qSC1, G	A	G	G/G	G/G	O
SRR1299087P	Black	Black	Brown	1	53229579	SP1, qSC1, G	A	G	G/G	G/G	O
SRR1302613P	Black	Black	Brown	1	53229579	SP1, qSC1, G	A	G	G/G	G/G	O
SRR1302621P	Black	Black	Brown	1	53229579	SP1, qSC1, G	A	G	A/A	A/A	O
SRR1302624P	Black	Black	Brown	1	53229579	SP1, qSC1, G	A	G	G/G	G/G	O
SRR1302626P	Black	Black	Brown	1	53229579	SP1, qSC1, G	A	G	A/A	A/A	O
SRR1302628P	Black	Black	Brown	1	53229579	SP1, qSC1, G	A	G	G/G	G/G	O
SRR1533155P	Black	Black	None	1	53229579	SP1, qSC1, G	A	G	G/G	G/G	O
SRR1533157P	Black	Black	Brown	1	53229579	SP1, qSC1, G	A	G	G/G	G/G	O
SRR1533160P	Black	Black	Brown	1	53229579	SP1, qSC1, G	A	G	G/G	G/G	O
SRR1533162P	Black	Black	Brown	1	53229579	SP1, qSC1, G	A	G	G/G	G/G	O
SRR1533163P	Black	Black	None	1	53229579	SP1, qSC1, G	A	G	G/G	G/G	O
SRR1533166P	Black	Black	Brown	1	53229579	SP1, qSC1, G	A	G	G/G	G/G	O
SRR1533167P	Black	Black	Brown	1	53229579	SP1, qSC1, G	A	G	G/G	G/G	O
SRR1533168P	Black	Black	Brown	1	53229579	SP1, qSC1, G	A	G	G/G	G/G	O
SRR1533169P	Black	Black	Brown	1	53229579	SP1, qSC1, G	A	G	G/G	G/G	O
SRR1533172P	Black	Black	Brown	1	53229579	SP1, qSC1, G	A	G	G/G	G/G	O
SRR1533173P	Black	Black	Brown	1	53229579	SP1, qSC1, G	A	G	G/G	G/G	O
SRR1533174P	Black	Black	Brown	1	53229579	SP1, qSC1, G	A	G	G/G	G/G	O
SRR1533175P	Black	Black	Brown	1	53229579	SP1, qSC1, G	A	G	A/G	A/G	O
SRR1533176P	Black	Black	Brown	1	53229579	SP1, qSC1, G	A	G	G/G	G/G	O
SRR1533178P	Black	Black	Brown	1	53229579	SP1, qSC1, G	A	G	G/G	G/G	O
SRR1533180P	Black	Black	Brown	1	53229579	SP1, qSC1, G	A	G	G/G	G/G	O
SRR1533181P	Black	Black	Brown	1	53229579	SP1, qSC1, G	A	G	G/G	G/G	O
SRR1533182P	Black	Black	Brown	1	53229579	SP1, qSC1, G	A	G	A/G	A/G	O
SRR1533183P	Black	Black	Brown	1	53229579	SP1, qSC1, G	A	G	G/G	G/G	O
SRR1533185P	Black	Black	Brown	1	53229579	SP1, qSC1, G	A	G	G/G	G/G	O
SRR1533186P	Black	Black	Brown	1	53229579	SP1, qSC1, G	A	G	G/G	G/G	O
SRR1533187P	Black	Black	Brown	1	53229579	SP1, qSC1, G	A	G	G/G	G/G	O
SRR1533188P	Black	Black	Brown	1	53229579	SP1, qSC1, G	A	G	G/G	G/G	O
SRR1533189P	Black	Black	Brown	1	53229579	SP1, qSC1, G	A	G	G/G	G/G	O
SRR1533190P	Black	Black	Brown	1	53229579	SP1, qSC1, G	A	G	G/G	G/G	O
SRR1533191P	Black	Black	Brown	1	53229579	SP1, qSC1, G	A	G	G/G	G/G	O
SRR1533192P	Black	Black	Brown	1	53229579	SP1, qSC1, G	A	G	G/G	G/G	O
SRR1533193P	Black	Black	Brown	1	53229579	SP1, qSC1, G	A	G	G/G	G/G	O
SRR1533194P	Black	Black	Brown	1	53229579	SP1, qSC1, G	A	G	G/G	G/G	O
SRR1533197P	Black	Black	Brown	1	53229579	SP1, qSC1, G	A	G	G/G	G/G	O
SRR1533198P	Black	Black	Brown	1	53229579	SP1, qSC1, G	A	G	G/G	G/G	O
SRR1533199P	Black	Black	Brown	1	53229579	SP1, qSC1, G	A	G	G/G	G/G	O
SRR1533202P	Black	Black	Brown	1	53229579	SP1, qSC1, G	A	G	G/G	G/G	O
SRR1533204P	Black	Black	Gray	1	53229579	SP1, qSC1, G	A	G	G/G	G/G	O
SRR1533205P	Black	Black	Brown	1	53229579	SP1, qSC1, G	A	G	G/G	G/G	O
SRR1533206P	Black	Black	Brown	1	53229579	SP1, qSC1, G	A	G	G/G	G/G	O
SRR1533209P	Black	Black	Brown	1	53229579	SP1, qSC1, G	A	G	G/G	G/G	O
SRR1533212P	Black	Black	Brown	1	53229579	SP1, qSC1, G	A	G	G/G	G/G	O
SRR1533215P	Yellow	Yellow	Gray	1	53229579	SP1, qSC1, G	A	G	A/A	A/A	O
SRR1533216P	Yellow	Brown	Brown	1	53229579	SP1, qSC1, G	A	G	A/A	A/A	O
SRR1533217P	Brown	Brown	Brown	1	53229579	SP1, qSC1, G	A	G	A/A	A/A	O
SRR1533218P	Yellow	Brown	Brown	1	53229579	SP1, qSC1, G	A	G	A/A	A/A	O
SRR1533220P	Black	Black	Brown	1	53229579	SP1, qSC1, G	A	G	A/A	A/A	O
SRR1533221P	Yellow	Yellow	Gray	1	53229579	SP1, qSC1, G	A	G	A/A	A/A	O
SRR1533223P	Yellow	Black	Brown	1	53229579	SP1, qSC1, G	A	G	A/A	A/A	O
SRR1533229P	Yellow	Yellow	Gray	1	53229579	SP1, qSC1, G	A	G	A/A	A/A	O
SRR1533230P	Yellow	Brown	Brown	1	53229579	SP1, qSC1, G	A	G	A/A	A/A	O
SRR1533231P	Yellow	Yellow	Gray	1	53229579	SP1, qSC1, G	A	G	A/A	A/A	O
SRR1533232P	Yellow	Yellow	Gray	1	53229579	SP1, qSC1, G	A	G	A/A	A/A	O
SRR1533235P	Yellow	Yellow	Gray	1	53229579	SP1, qSC1, G	A	G	A/A	A/A	O
SRR1533236P	Yellow	None	Brown	1	53229579	SP1, qSC1, G	A	G	A/A	A/A	O
SRR1533240P	Yellow	Yellow	Gray	1	53229579	SP1, qSC1, G	A	G	A/A	A/A	O
SRR1533241P	Yellow	Brown	Brown	1	53229579	SP1, qSC1, G	A	G	A/A	A/A	O
SRR1533242P	Yellow	Yellow	Gray	1	53229579	SP1, qSC1, G	A	G	A/A	A/A	O
SRR1533243P	Black	Black	Brown	1	53229579	SP1, qSC1, G	A	G	A/A	A/A	O
SRR1533244P	Black	Black	Brown	1	53229579	SP1, qSC1, G	A	G	A/A	A/A	O
SRR1533245P	Yellow	Black	Brown	1	53229579	SP1, qSC1, G	A	G	A/A	A/A	O
SRR1533247P	Yellow	Black	Gray	1	53229579	SP1, qSC1, G	A	G	A/A	A/A	O
SRR1533248P	Yellow	Yellow	Gray	1	53229579	SP1, qSC1, G	A	G	A/A	A/A	O
SRR1533250P	Black	Black	Brown	1	53229579	SP1, qSC1, G	A	G	G/G	G/G	O
SRR1533251P	Yellow	Yellow	Gray	1	53229579	SP1, qSC1, G	A	G	A/G	A/G	O
SRR1533253P	Black	Black	Brown	1	53229579	SP1, qSC1, G	A	G	G/G	A/G	X
SRR1533254P	Yellow	Black	Gray	1	53229579	SP1, qSC1, G	A	G	A/A	A/A	O
SRR1533256P	Black	Black	Brown	1	53229579	SP1, qSC1, G	A	G	G/G	G/G	O
SRR1533257P	Brown	Brown	Brown	1	53229579	SP1, qSC1, G	A	G	A/A	A/A	O
SRR1533258P	Yellow	Yellow	Gray	1	53229579	SP1, qSC1, G	A	G	A/A	A/A	O
SRR1533261P	Yellow	None	Brown	1	53229579	SP1, qSC1, G	A	G	A/A	A/A	O
SRR1533264P	Yellow	Brown	Brown	1	53229579	SP1, qSC1, G	A	G	A/A	A/A	O
SRR1533265P	Yellow	Yellow	Gray	1	53229579	SP1, qSC1, G	A	G	A/A	A/A	O
SRR1533266P	Black	Black	Brown	1	53229579	SP1, qSC1, G	A	G	G/G	G/G	O
SRR1533267P	Yellow	Yellow	Gray	1	53229579	SP1, qSC1, G	A	G	A/A	A/A	O
SRR1533268P	Yellow	Yellow	Gray	1	53229579	SP1, qSC1, G	A	G	A/A	A/A	O
SRR1533269P	Yellow	Brown	Brown	1	53229579	SP1, qSC1, G	A	G	A/A	A/A	O
SRR1533270P	Yellow	None	Brown	1	53229579	SP1, qSC1, G	A	G	A/A	A/A	O
SRR1533271P	Yellow	Yellow	Gray	1	53229579	SP1, qSC1, G	A	G	A/A	A/A	O
SRR1533272P	Yellow	Brown	Brown	1	53229579	SP1, qSC1, G	A	G	A/A	A/A	O
SRR1533274P	Yellow	Yellow	Gray	1	53229579	SP1, qSC1, G	A	G	A/A	A/A	O
SRR1533278P	Yellow	Brown	Brown	1	53229579	SP1, qSC1, G	A	G	A/A	A/A	O
SRR1533279P	Yellow	Black	Gray	1	53229579	SP1, qSC1, G	A	G	A/A	A/A	O
SRR1533280P	Green	Green	Gray	1	53229579	SP1, qSC1, G	A	G	G/G	G/G	O
SRR1533282P	Black	Black	Brown	1	53229579	SP1, qSC1, G	A	G	G/G	G/G	O
SRR1533283P	Brown	Brown	Brown	1	53229579	SP1, qSC1, G	A	G	A/A	A/A	O
SRR1533285P	Yellow	Yellow	Gray	1	53229579	SP1, qSC1, G	A	G	A/A	A/A	O
SRR1533286P	Green	Brown	Brown	1	53229579	SP1, qSC1, G	A	G	A/A	A/A	O
SRR1533287P	Yellow	Yellow	Gray	1	53229579	SP1, qSC1, G	A	G	A/A	A/A	O
SRR1533288P	Yellow	Yellow	Gray	1	53229579	SP1, qSC1, G	A	G	A/A	A/A	O
SRR1533290P	Black	Black	Brown	1	53229579	SP1, qSC1, G	A	G	G/G	G/G	O
SRR1533292P	Black	Black	Gray	1	53229579	SP1, qSC1, G	A	G	A/A	A/A	O
SRR1533294P	Yellow	Brown	Brown	1	53229579	SP1, qSC1, G	A	G	A/A	A/A	O
SRR1533295P	Yellow	Yellow	Gray	1	53229579	SP1, qSC1, G	A	G	A/A	A/A	O
SRR1533296P	Yellow	Yellow	None	1	53229579	SP1, qSC1, G	A	G	A/A	A/A	O
SRR1533297P	Yellow	Yellow	Gray	1	53229579	SP1, qSC1, G	A	G	A/A	A/A	O
SRR1533298P	Yellow	Brown	Brown	1	53229579	SP1, qSC1, G	A	G	A/A	./.	X
SRR1533299P	Yellow	Yellow	Gray	1	53229579	SP1, qSC1, G	A	G	A/A	A/A	O
SRR1533301P	Yellow	Yellow	Gray	1	53229579	SP1, qSC1, G	A	G	A/A	A/A	O
SRR1533302P	Brown	Brown	Brown	1	53229579	SP1, qSC1, G	A	G	A/A	A/A	O
SRR1533308P	Yellow	Yellow	Gray	1	53229579	SP1, qSC1, G	A	G	A/A	A/A	O
SRR1533309P	Green	Yellow	Gray	1	53229579	SP1, qSC1, G	A	G	A/A	A/A	O
SRR1533310P	Yellow	Brown	Brown	1	53229579	SP1, qSC1, G	A	G	A/A	A/A	O
SRR1533311P	Yellow	None	Brown	1	53229579	SP1, qSC1, G	A	G	A/A	A/A	O
SRR1533312P	Yellow	Brown	Brown	1	53229579	SP1, qSC1, G	A	G	A/A	A/A	O
SRR1533313P	Yellow	Yellow	Gray	1	53229579	SP1, qSC1, G	A	G	A/A	A/A	O
SRR1533314P	Yellow	None	Brown	1	53229579	SP1, qSC1, G	A	G	A/A	A/A	O
SRR1533315P	Yellow	Yellow	Gray	1	53229579	SP1, qSC1, G	A	G	A/A	A/A	O
SRR1533317P	Yellow	Yellow	Gray	1	53229579	SP1, qSC1, G	A	G	A/A	A/A	O
SRR1533320P	Yellow	Yellow	Gray	1	53229579	SP1, qSC1, G	A	G	A/A	A/A	O
SRR1533322P	Green	Black	Brown	1	53229579	SP1, qSC1, G	A	G	G/G	G/G	O
SRR1533323P	Green	Yellow	Gray	1	53229579	SP1, qSC1, G	A	G	G/G	G/G	O
SRR1533324P	Yellow	Brown	Brown	1	53229579	SP1, qSC1, G	A	G	A/A	A/A	O
SRR1533328P	Yellow	Yellow	Gray	1	53229579	SP1, qSC1, G	A	G	A/A	A/A	O
SRR1533329P	Yellow	Yellow	Gray	1	53229579	SP1, qSC1, G	A	G	A/A	A/A	O
SRR1533332P	Yellow	Black	Brown	1	53229579	SP1, qSC1, G	A	G	A/A	A/A	O
SRR1533333P	Yellow	Yellow	Gray	1	53229579	SP1, qSC1, G	A	G	A/A	A/A	O
SRR1533335P	Yellow	Yellow	Gray	1	53229579	SP1, qSC1, G	A	G	A/A	A/A	O
SRR1533336P	Yellow	Black	Brown	1	53229579	SP1, qSC1, G	A	G	A/A	A/A	O
SRR1533338P	Yellow	Yellow	Gray	1	53229579	SP1, qSC1, G	A	G	A/A	A/A	O
SRR1533341P	Yellow	Brown	Brown	1	53229579	SP1, qSC1, G	A	G	A/A	A/A	O
SRR1533344P	Yellow	Yellow	Gray	1	53229579	SP1, qSC1, G	A	G	A/A	A/A	O
SRR1533345P	Yellow	Black	Brown	1	53229579	SP1, qSC1, G	A	G	A/A	A/A	O
SRR1533347P	Yellow	Yellow	Gray	1	53229579	SP1, qSC1, G	A	G	A/A	A/A	O
SRR1533348P	Green	Black	Brown	1	53229579	SP1, qSC1, G	A	G	A/A	A/A	O
SRR1533351P	Yellow	Black	Gray	1	53229579	SP1, qSC1, G	A	G	A/A	A/A	O
SRR1533353P	Yellow	Black	Brown	1	53229579	SP1, qSC1, G	A	G	A/A	A/A	O
SRR1533355P	Yellow	Black	Brown	1	53229579	SP1, qSC1, G	A	G	A/A	A/A	O
SRR1533356P	Yellow	Yellow	Gray	1	53229579	SP1, qSC1, G	A	G	A/A	A/A	O
SRR1533357P	Yellow	Black	Brown	1	53229579	SP1, qSC1, G	A	G	A/A	A/A	O
SRR1533366P	Yellow	Black	Brown	1	53229579	SP1, qSC1, G	A	G	A/A	A/A	O
SRR1533369P	Yellow	Yellow	Gray	1	53229579	SP1, qSC1, G	A	G	A/A	A/A	O
SRR1533371P	Yellow	Yellow	Gray	1	53229579	SP1, qSC1, G	A	G	A/A	A/A	O
SRR1533374P	Yellow	Yellow	Gray	1	53229579	SP1, qSC1, G	A	G	A/A	A/A	O
SRR1533375P	Yellow	Yellow	Gray	1	53229579	SP1, qSC1, G	A	G	A/A	A/A	O
SRR1533376P	Yellow	Black	Brown	1	53229579	SP1, qSC1, G	A	G	A/A	A/A	O
SRR1533377P	Yellow	Yellow	Gray	1	53229579	SP1, qSC1, G	A	G	A/A	A/A	O
SRR1533378P	Yellow	Yellow	Brown	1	53229579	SP1, qSC1, G	A	G	A/A	A/A	O
SRR1533379P	Yellow	Yellow	Gray	1	53229579	SP1, qSC1, G	A	G	A/A	A/A	O
SRR1533381P	Yellow	Yellow	Gray	1	53229579	SP1, qSC1, G	A	G	A/A	A/A	O
SRR1533384P	Yellow	Black	Brown	1	53229579	SP1, qSC1, G	A	G	A/A	A/A	O
SRR1533385P	Yellow	Yellow	Gray	1	53229579	SP1, qSC1, G	A	G	A/A	A/A	O
SRR1533386P	Black	Black	Gray	1	53229579	SP1, qSC1, G	A	G	A/A	A/A	O
SRR1533387P	Yellow	Black	Brown	1	53229579	SP1, qSC1, G	A	G	A/A	A/A	O
SRR1533395P	Yellow	Black	Brown	1	53229579	SP1, qSC1, G	A	G	A/A	A/A	O
SRR1533396P	Yellow	Yellow	Gray	1	53229579	SP1, qSC1, G	A	G	A/A	A/A	O
SRR1533402P	Yellow	Black	Brown	1	53229579	SP1, qSC1, G	A	G	A/A	A/A	O
SRR1533404P	Yellow	Black	Gray	1	53229579	SP1, qSC1, G	A	G	A/A	A/A	O
SRR1533405P	Yellow	Yellow	Gray	1	53229579	SP1, qSC1, G	A	G	A/A	A/A	O
SRR1533408P	Yellow	Yellow	Gray	1	53229579	SP1, qSC1, G	A	G	A/A	A/A	O
SRR1533409P	Yellow	Yellow	Gray	1	53229579	SP1, qSC1, G	A	G	A/G	A/G	O
SRR1533411P	Yellow	Yellow	Gray	1	53229579	SP1, qSC1, G	A	G	A/A	A/A	O
SRR1533413P	Yellow	Yellow	Gray	1	53229579	SP1, qSC1, G	A	G	A/A	A/A	O
SRR1533415P	Yellow	Yellow	Gray	1	53229579	SP1, qSC1, G	A	G	A/A	A/A	O
SRR1533418P	Yellow	Yellow	Brown	1	53229579	SP1, qSC1, G	A	G	A/A	A/A	O
SRR1533422P	Yellow	Yellow	Gray	1	53229579	SP1, qSC1, G	A	G	A/A	A/A	O
SRR1533423P	Yellow	Black	Brown	1	53229579	SP1, qSC1, G	A	G	A/A	A/A	O
SRR1533427P	Yellow	Yellow	Brown	1	53229579	SP1, qSC1, G	A	G	A/A	A/A	O
SRR1533429P	Yellow	Brown	Brown	1	53229579	SP1, qSC1, G	A	G	A/A	A/A	O
SRR1533436P	Yellow	Black	Brown	1	53229579	SP1, qSC1, G	A	G	A/A	A/A	O
SRR1533438P	Yellow	Black	Gray	1	53229579	SP1, qSC1, G	A	G	A/A	A/A	O
SRR1533439P	Yellow	Yellow	Gray	1	53229579	SP1, qSC1, G	A	G	A/A	A/A	O
SRR1533441P	Yellow	Yellow	Gray	1	53229579	SP1, qSC1, G	A	G	A/A	A/A	O
SRR1533442P	Green	Black	Gray	1	53229579	SP1, qSC1, G	A	G	G/G	G/G	O
SRR1533444P	Green	Green	Gray	1	53229579	SP1, qSC1, G	A	G	A/A	A/A	O
SRR1533446P	Yellow	Yellow	Brown	1	53229579	SP1, qSC1, G	A	G	A/A	A/A	O
SRR1533448P	Yellow	Black	Brown	1	53229579	SP1, qSC1, G	A	G	A/A	A/A	O
SRR1588169P	Brown	Brown	Brown	1	53229579	SP1, qSC1, G	A	G	A/A	A/A	O
SRR1588186P	Brown	Brown	Brown	1	53229579	SP1, qSC1, G	A	G	A/A	A/A	O
SRR1784855P	Black	Black	Brown	1	53229579	SP1, qSC1, G	A	G	G/G	G/G	O
SRR1784856P	Green	Black	Brown	1	53229579	SP1, qSC1, G	A	G	G/G	G/G	O
SRR1784857P	Green	Brown	Brown	1	53229579	SP1, qSC1, G	A	G	G/G	G/G	O
SRR1784858P	Brown	Brown	Brown	1	53229579	SP1, qSC1, G	A	G	G/G	G/G	O
SRR1784859P	Brown	Brown	Brown	1	53229579	SP1, qSC1, G	A	G	G/G	G/G	O
SRR1784885P	Black	Black	Brown	1	53229579	SP1, qSC1, G	A	G	A/A	A/A	O
SRR1784894P	Green	Black	Brown	1	53229579	SP1, qSC1, G	A	G	G/G	G/G	O
SRR1784896P	Black	Black	Brown	1	53229579	SP1, qSC1, G	A	G	A/A	A/A	O
SRR2163293P	Yellow	Yellow	Gray	1	53229579	SP1, qSC1, G	A	G	A/A	A/A	O
SRR2163294P	Black	Black	Brown	1	53229579	SP1, qSC1, G	A	G	G/G	G/G	O
SRR2163295P	Black	Black	Brown	1	53229579	SP1, qSC1, G	A	G	A/A	A/A	O
SRR2163296P	Black	Black	Brown	1	53229579	SP1, qSC1, G	A	G	G/G	G/G	O
SRR2163297P	Black	Black	Brown	1	53229579	SP1, qSC1, G	A	G	G/G	G/G	O
SRR2163298P	Yellow	Yellow	Gray	1	53229579	SP1, qSC1, G	A	G	A/A	A/A	O
SRR2163299P	Black	Black	Brown	1	53229579	SP1, qSC1, G	A	G	G/G	G/G	O
SRR2163300P	Black	Black	Brown	1	53229579	SP1, qSC1, G	A	G	G/G	G/G	O
SRR2163301P	Green	Black	Brown	1	53229579	SP1, qSC1, G	A	G	G/G	G/G	O
SRR2163302P	Black	Black	Brown	1	53229579	SP1, qSC1, G	A	G	G/G	G/G	O
SRR2163303P	Yellow	Yellow	Gray	1	53229579	SP1, qSC1, G	A	G	A/A	A/A	O
SRR2163304P	Black	Black	Brown	1	53229579	SP1, qSC1, G	A	G	G/G	G/G	O
SRR2163306P	Yellow	Black	Gray	1	53229579	SP1, qSC1, G	A	G	A/A	A/A	O
SRR2163307P	Black	Black	Brown	1	53229579	SP1, qSC1, G	A	G	G/G	G/G	O
SRR2163308P	Brown	Brown	Brown	1	53229579	SP1, qSC1, G	A	G	G/G	G/G	O
SRR2163309P	Black	Black	Brown	1	53229579	SP1, qSC1, G	A	G	G/G	G/G	O
SRR2163310P	Black	Black	Brown	1	53229579	SP1, qSC1, G	A	G	A/A	A/A	O
SRR2163311P	Black	Black	Brown	1	53229579	SP1, qSC1, G	A	G	A/A	A/A	O
SRR2163312P	Black	Black	Brown	1	53229579	SP1, qSC1, G	A	G	A/A	A/A	O
SRR2163313P	Black	Black	Brown	1	53229579	SP1, qSC1, G	A	G	G/G	G/G	O
SRR2163314P	Black	Black	Brown	1	53229579	SP1, qSC1, G	A	G	G/G	G/G	O
SRR2163315P	Black	Black	Brown	1	53229579	SP1, qSC1, G	A	G	G/G	G/G	O
SRR2163316P	Black	Black	Gray	1	53229579	SP1, qSC1, G	A	G	G/G	G/G	O
SRR2163317P	Brown	Brown	Brown	1	53229579	SP1, qSC1, G	A	G	G/G	G/G	O
SRR2163318P	Brown	Brown	Brown	1	53229579	SP1, qSC1, G	A	G	G/G	G/G	O
SRR2163322P	Yellow	Yellow	Gray	1	53229579	SP1, qSC1, G	A	G	A/A	A/A	O
SRR2163323P	Brown	Brown	Brown	1	53229579	SP1, qSC1, G	A	G	A/A	A/A	O
SRR2163324P	Brown	Brown	Brown	1	53229579	SP1, qSC1, G	A	G	G/G	G/G	O
SRR2163325P	Yellow	Yellow	Brown	1	53229579	SP1, qSC1, G	A	G	A/A	A/A	O
SRR2163326P	Green	Black	Brown	1	53229579	SP1, qSC1, G	A	G	G/G	G/G	O
SRR2163327P	Yellow	None	Brown	1	53229579	SP1, qSC1, G	A	G	A/A	A/A	O
SRR2163328P	Yellow	Yellow	Gray	1	53229579	SP1, qSC1, G	A	G	A/A	A/A	O
SRR2163329P	Yellow	Yellow	Gray	1	53229579	SP1, qSC1, G	A	G	A/G	A/G	O
SRR2163330P	Black	Black	Brown	1	53229579	SP1, qSC1, G	A	G	A/G	A/G	O
SRR2163331P	Black	Black	Brown	1	53229579	SP1, qSC1, G	A	G	G/G	G/G	O
SRR2163332P	Yellow	Brown	Brown	1	53229579	SP1, qSC1, G	A	G	A/A	A/A	O
SRR2163333P	Yellow	Brown	Brown	1	53229579	SP1, qSC1, G	A	G	A/A	A/A	O
SRR2163334P	Yellow	Yellow	Gray	1	53229579	SP1, qSC1, G	A	G	A/A	A/A	O
SRR2163335P	Yellow	Yellow	Gray	1	53229579	SP1, qSC1, G	A	G	A/A	A/A	O
SRR2163336P	Black	Black	Brown	1	53229579	SP1, qSC1, G	A	G	G/G	G/G	O
SRR2163337P	Black	Black	Brown	1	53229579	SP1, qSC1, G	A	G	G/G	G/G	O
SRR2163338P	Black	Black	Brown	1	53229579	SP1, qSC1, G	A	G	G/G	G/G	O
SRR2163339P	Yellow	Yellow	Gray	1	53229579	SP1, qSC1, G	A	G	A/A	A/A	O
SRR2163340P	Brown	Brown	Brown	1	53229579	SP1, qSC1, G	A	G	A/A	A/A	O
SRR2163341P	Yellow	Yellow	Gray	1	53229579	SP1, qSC1, G	A	G	A/A	A/A	O
SRR2163342P	Black	Black	Brown	1	53229579	SP1, qSC1, G	A	G	G/G	G/G	O
SRR2163343P	Black	Black	Brown	1	53229579	SP1, qSC1, G	A	G	G/G	G/G	O
SRR2163344P	Black	Black	Brown	1	53229579	SP1, qSC1, G	A	G	G/G	G/G	O
SRR2163345P	Yellow	Black	Gray	1	53229579	SP1, qSC1, G	A	G	A/A	A/A	O
SRR2163346P	Black	Black	Brown	1	53229579	SP1, qSC1, G	A	G	G/G	G/G	O
SRR2163347P	Yellow	Yellow	Gray	1	53229579	SP1, qSC1, G	A	G	A/A	A/A	O
SRR2163348P	Yellow	Brown	Brown	1	53229579	SP1, qSC1, G	A	G	A/A	A/A	O
SRR2163349P	Black	Black	Brown	1	53229579	SP1, qSC1, G	A	G	A/G	A/G	O
SRR2163350P	Yellow	Yellow	Gray	1	53229579	SP1, qSC1, G	A	G	A/A	A/A	O
SRR2163351P	Brown	Brown	Brown	1	53229579	SP1, qSC1, G	A	G	G/G	G/G	O
SRR2163352P	Yellow	Yellow	Gray	1	53229579	SP1, qSC1, G	A	G	A/A	A/A	O
SRR2163353P	Yellow	Black	Gray	1	53229579	SP1, qSC1, G	A	G	A/A	A/A	O
SRR2163354P	Black	Black	Brown	1	53229579	SP1, qSC1, G	A	G	G/G	G/G	O
SRR2163355P	Yellow	Black	Gray	1	53229579	SP1, qSC1, G	A	G	A/A	A/A	O
SRR2163356P	Yellow	Black	Brown	1	53229579	SP1, qSC1, G	A	G	A/A	A/A	O
SRR2163357P	Yellow	Black	Brown	1	53229579	SP1, qSC1, G	A	G	A/A	A/A	O
SRR2163358P	Green	Yellow	Gray	1	53229579	SP1, qSC1, G	A	G	G/G	G/G	O
SRR2163359P	Brown	Brown	Brown	1	53229579	SP1, qSC1, G	A	G	G/G	G/G	O
SRR2163360P	Black	Black	Gray	1	53229579	SP1, qSC1, G	A	G	G/G	G/G	O
SRR2163361P	Yellow	Black	Gray	1	53229579	SP1, qSC1, G	A	G	A/A	A/A	O
SRR2163362P	Yellow	Yellow	Gray	1	53229579	SP1, qSC1, G	A	G	A/A	A/A	O
SRR2163363P	Black	Black	Brown	1	53229579	SP1, qSC1, G	A	G	G/G	G/G	O
SRR2163364P	Yellow	Black	Gray	1	53229579	SP1, qSC1, G	A	G	A/A	A/A	O
SRR2163365P	Green	Yellow	Gray	1	53229579	SP1, qSC1, G	A	G	G/G	G/G	O
SRR2163366P	Black	Black	Brown	1	53229579	SP1, qSC1, G	A	G	G/G	G/G	O
SRR2163367P	Black	Black	Brown	1	53229579	SP1, qSC1, G	A	G	G/G	G/G	O
SRR2163368P	Brown	Brown	Brown	1	53229579	SP1, qSC1, G	A	G	G/G	G/G	O
SRR2163369P	Brown	Brown	Brown	1	53229579	SP1, qSC1, G	A	G	A/A	A/A	O
SRR2163370P	Yellow	Yellow	Gray	1	53229579	SP1, qSC1, G	A	G	A/A	A/A	O
SRR2163371P	Yellow	Yellow	Gray	1	53229579	SP1, qSC1, G	A	G	A/A	A/A	O
SRR2163372P	Yellow	Yellow	Gray	1	53229579	SP1, qSC1, G	A	G	A/A	A/A	O
SRR2163373P	Yellow	Yellow	Gray	1	53229579	SP1, qSC1, G	A	G	A/A	A/A	O
SRR2163374P	Yellow	Yellow	Gray	1	53229579	SP1, qSC1, G	A	G	A/A	A/A	O
SRR2163375P	Yellow	Yellow	Gray	1	53229579	SP1, qSC1, G	A	G	A/A	A/A	O
SRR2163376P	Yellow	Yellow	Gray	1	53229579	SP1, qSC1, G	A	G	A/A	A/A	O
SRR2163377P	Yellow	Yellow	Gray	1	53229579	SP1, qSC1, G	A	G	A/A	A/A	O
SRR2163378P	Yellow	Black	Brown	1	53229579	SP1, qSC1, G	A	G	A/A	A/A	O
SRR2163379P	Yellow	Black	Brown	1	53229579	SP1, qSC1, G	A	G	A/A	A/A	O
SRR2163380P	Black	Black	Brown	1	53229579	SP1, qSC1, G	A	G	G/G	G/G	O
SRR2163381P	Brown	Brown	Brown	1	53229579	SP1, qSC1, G	A	G	G/G	G/G	O
SRR2163382P	Black	Black	Brown	1	53229579	SP1, qSC1, G	A	G	A/G	A/G	O
SRR2163383P	Yellow	Yellow	Gray	1	53229579	SP1, qSC1, G	A	G	A/G	A/G	O
SRR2163384P	Yellow	Yellow	Gray	1	53229579	SP1, qSC1, G	A	G	A/A	A/A	O
SRR2163385P	Brown	Brown	Brown	1	53229579	SP1, qSC1, G	A	G	A/A	A/A	O
SRR2163386P	Brown	Brown	Brown	1	53229579	SP1, qSC1, G	A	G	A/A	A/A	O
SRR2163387P	Black	Black	Brown	1	53229579	SP1, qSC1, G	A	G	A/A	A/A	O
SRR2163388P	Black	Black	Brown	1	53229579	SP1, qSC1, G	A	G	A/A	A/A	O
SRR2163389P	Green	Black	Brown	1	53229579	SP1, qSC1, G	A	G	G/G	G/G	O
SRR2163395P	Brown	Brown	Brown	1	53229579	SP1, qSC1, G	A	G	G/G	G/G	O
SRR2163396P	Yellow	Brown	Brown	1	53229579	SP1, qSC1, G	A	G	A/A	A/A	O
SRR2163397P	Black	Black	Brown	1	53229579	SP1, qSC1, G	A	G	G/G	G/G	O
SRR2163398P	Yellow	Yellow	Gray	1	53229579	SP1, qSC1, G	A	G	A/A	A/A	O
SRR2206329P	Yellow	Brown	Brown	1	53229579	SP1, qSC1, G	A	G	A/A	A/A	O
SRR2424011P	Yellow	Black	Gray	1	53229579	SP1, qSC1, G	A	G	A/A	A/A	O
SRR2424012P	Black	Black	Brown	1	53229579	SP1, qSC1, G	A	G	A/A	A/A	O
SRR2424013P	Yellow	Yellow	Gray	1	53229579	SP1, qSC1, G	A	G	A/A	A/A	O
SRR2424014P	Yellow	Yellow	Gray	1	53229579	SP1, qSC1, G	A	G	A/A	A/A	O
SRR496796P	Yellow	Black	Brown	1	53229579	SP1, qSC1, G	A	G	A/A	A/A	O
SRR497630P	Yellow	Brown	Gray	1	53229579	SP1, qSC1, G	A	G	A/A	A/A	O
SRR497634P	Yellow	Brown	Brown	1	53229579	SP1, qSC1, G	A	G	A/A	A/A	O
SRR497635P	Yellow	Brown	Gray	1	53229579	SP1, qSC1, G	A	G	A/A	A/A	O
SRR497636P	Yellow	Brown	Gray	1	53229579	SP1, qSC1, G	A	G	A/A	A/A	O
SRR596511P	Yellow	Black	Brown	1	53229579	SP1, qSC1, G	A	G	A/A	A/A	O
Suwon116P	Yellow	Yellow	Gray	1	53229579	SP1, qSC1, G	A	G	A/A	A/A	O
TaekwangP	Yellow	Yellow	Gray	1	53229579	SP1, qSC1, G	A	G	A/A	A/A	O
UramP	Yellow	Yellow	Gray	1	53229579	SP1, qSC1, G	A	G	A/A	A/A	O
Y01F	Yellow	Black	Brown	1	53229579	SP1, qSC1, G	A	G	A/A	A/A	O
Y02F	Yellow	Black	Gray	1	53229579	SP1, qSC1, G	A	G	A/A	A/A	O
Y03F	Yellow	Black	Gray	1	53229579	SP1, qSC1, G	A	G	A/A	A/A	O
Y04F	Yellow	Black	Brown	1	53229579	SP1, qSC1, G	A	G	A/A	A/A	O
Y05F	Yellow	Yellow	Brown	1	53229579	SP1, qSC1, G	A	G	A/A	A/A	O
Y06F	Yellow	Brown	Gray	1	53229579	SP1, qSC1, G	A	G	A/A	A/A	O
Y07F	Yellow	Brown	Gray	1	53229579	SP1, qSC1, G	A	G	A/A	A/A	O
Y08F	Yellow	Brown	Brown	1	53229579	SP1, qSC1, G	A	G	A/A	A/A	O
Y09F	Yellow	Brown	Gray	1	53229579	SP1, qSC1, G	A	G	A/A	A/A	O
Y10F	Yellow	Brown	Gray	1	53229579	SP1, qSC1, G	A	G	A/A	A/A	O
Y11F	Yellow	Brown	Brown	1	53229579	SP1, qSC1, G	A	G	A/A	A/A	O
Y12F	Yellow	Yellow	Gray	1	53229579	SP1, qSC1, G	A	G	A/A	A/A	O
Y13F	Green	Black	Gray	1	53229579	SP1, qSC1, G	A	G	G/G	G/G	O
Y14F	Green	Black	Brown	1	53229579	SP1, qSC1, G	A	G	G/G	G/G	O
Y15F	Yellow	Yellow	Gray	1	53229579	SP1, qSC1, G	A	G	A/A	A/A	O
Y16F	Yellow	Black	Brown	1	53229579	SP1, qSC1, G	A	G	A/A	A/A	O
Y17F	Green	Green	Brown	1	53229579	SP1, qSC1, G	A	G	A/A	A/A	O
Y18F	Yellow	Yellow	Gray	1	53229579	SP1, qSC1, G	A	G	A/A	A/A	O
Y19F	Yellow	Brown	Gray	1	53229579	SP1, qSC1, G	A	G	A/A	A/A	O
YB316-3P	Black	Black	Brown	1	53229579	SP1, qSC1, G	A	G	G/G	G/G	O
YJ229-3P	Yellow	None	Brown	1	53229579	SP1, qSC1, G	A	G	A/A	A/A	O
YN197-1P	Brown	Brown	Brown	1	53229579	SP1, qSC1, G	A	G	A/A	A/A	O
YonpoongP	Yellow	Yellow	Gray	1	53229579	SP1, qSC1, G	A	G	A/A	A/A	O
Youkwoo16P	Yellow	Brown	Brown	1	53229579	SP1, qSC1, G	A	G	A/A	A/A	O
YWS1034P	Black	None	Brown	1	53229579	SP1, qSC1, G	A	G	G/G	G/G	O
YWS106P	Brown	None	Brown	1	53229579	SP1, qSC1, G	A	G	A/A	A/A	O
YWS1242P	Black	None	Brown	1	53229579	SP1, qSC1, G	A	G	G/G	G/G	O
YWS139P	Black	None	Brown	1	53229579	SP1, qSC1, G	A	G	G/G	G/G	O
YWS204P	Black	None	Brown	1	53229579	SP1, qSC1, G	A	G	G/G	G/G	O
YWS303P	Black	None	Brown	1	53229579	SP1, qSC1, G	A	G	G/G	G/G	O
YWS471P	Black	None	Brown	1	53229579	SP1, qSC1, G	A	G	G/G	G/G	O
YWS481P	Black	None	Brown	1	53229579	SP1, qSC1, G	A	G	G/G	G/G	O
YWS486P	Black	None	Brown	1	53229579	SP1, qSC1, G	A	G	G/G	G/G	O
YWS506P	Black	None	Brown	1	53229579	SP1, qSC1, G	A	G	G/G	G/G	O
YWS574P	Black	None	Brown	1	53229579	SP1, qSC1, G	A	G	G/G	G/G	O
YWS856P	Black	None	Brown	1	53229579	SP1, qSC1, G	A	G	G/G	G/G	O
YWS91P	Black	None	Brown	1	53229579	SP1, qSC1, G	A	G	A/A	A/A	O

## Sheet: Table S6B
Table S6B. Data consistency of genotypes between mapping-based and Kmer-based analyses
Name	Seed coat color	Hilum color	Pubescence color	Chr.	Position	Locus name	Allele1	Allele2	Mapping-based analysis	Kmer-based analysis	Concordance
AnpyeongP	Yellow	Yellow	Gray	6	18737366	SP2, T	TC	T	T/T	T/T	O
B01F	Black	Black	Brown	6	18737366	SP2, T	TC	T	TC/TC	TC/TC	O
B02F	Black	None	None	6	18737366	SP2, T	TC	T	TC/TC	TC/TC	O
B03F	Brown	Brown	Brown	6	18737366	SP2, T	TC	T	TC/TC	TC/TC	O
B04F	Black	Black	Brown	6	18737366	SP2, T	TC	T	TC/TC	TC/TC	O
B05F	Black	Black	Brown	6	18737366	SP2, T	TC	T	TC/TC	TC/TC	O
B06F	Black	Black	None	6	18737366	SP2, T	TC	T	TC/TC	TC/TC	O
B07F	Black	Black	Brown	6	18737366	SP2, T	TC	T	TC/TC	TC/TC	O
B08F	Black	Black	Brown	6	18737366	SP2, T	TC	T	TC/TC	TC/TC	O
B09F	Black	Black	Brown	6	18737366	SP2, T	TC	T	TC/TC	TC/TC	O
B10F	Black	None	Brown	6	18737366	SP2, T	TC	T	TC/TC	TC/TC	O
B11F	Black	Black	Brown	6	18737366	SP2, T	TC	T	TC/TC	TC/TC	O
B12F	Black	Black	Brown	6	18737366	SP2, T	TC	T	TC/TC	TC/TC	O
B13F	Black	Black	Brown	6	18737366	SP2, T	TC	T	TC/TC	TC/TC	O
B14F	Black	Black	Brown	6	18737366	SP2, T	TC	T	TC/TC	TC/TC	O
B15F	Black	Black	Brown	6	18737366	SP2, T	TC	T	TC/TC	TC/TC	O
B16F	Black	Brown	Brown	6	18737366	SP2, T	TC	T	TC/TC	TC/TC	O
B17F	Black	Black	Brown	6	18737366	SP2, T	TC	T	TC/TC	TC/TC	O
B18F	Black	None	None	6	18737366	SP2, T	TC	T	TC/TC	TC/TC	O
B19F	Black	Black	Brown	6	18737366	SP2, T	TC	T	TC/TC	TC/TC	O
B20F	Brown	Brown	Brown	6	18737366	SP2, T	TC	T	TC/TC	TC/TC	O
B21F	Black	None	None	6	18737366	SP2, T	TC	T	TC/TC	TC/TC	O
B22F	Black	Black	Brown	6	18737366	SP2, T	TC	T	TC/TC	TC/TC	O
B23F	Black	Black	Brown	6	18737366	SP2, T	TC	T	TC/TC	TC/TC	O
B24F	Black	Black	Brown	6	18737366	SP2, T	TC	T	TC/TC	TC/TC	O
BaekWonP	Yellow	Brown	Gray	6	18737366	SP2, T	TC	T	T/T	T/T	O
BancheongduP	Brown	Brown	Brown	6	18737366	SP2, T	TC	T	TC/TC	TC/TC	O
BangsaP	Yellow	None	Gray	6	18737366	SP2, T	TC	T	T/T	T/T	O
BlackhawkP	Yellow	Yellow	Gray	6	18737366	SP2, T	TC	T	T/T	T/T	O
BoseokP	Yellow	Brown	Gray	6	18737366	SP2, T	TC	T	TC/TC	TC/TC	O
BukwangP	Yellow	Brown	Gray	6	18737366	SP2, T	TC	T	T/T	T/T	O
Cheongja3P	Black	Black	Brown	6	18737366	SP2, T	TC	T	TC/TC	TC/TC	O
CheongjaP	Black	Black	Brown	6	18737366	SP2, T	TC	T	TC/TC	TC/TC	O
CHN2P	Black	None	Gray	6	18737366	SP2, T	TC	T	TC/TC	TC/TC	O
CHN55P	Black	None	Brown	6	18737366	SP2, T	TC	T	TC/TC	TC/TC	O
CHN57P	Black	None	Brown	6	18737366	SP2, T	TC	T	TC/TC	TC/TC	O
DaeheugP	Black	Black	Brown	6	18737366	SP2, T	TC	T	TC/TC	TC/TC	O
DaepungP	Yellow	Brown	Brown	6	18737366	SP2, T	TC	T	TC/TC	TC/TC	O
DaewonP	Yellow	Yellow	Gray	6	18737366	SP2, T	TC	T	T/T	T/T	O
DaeyangP	Yellow	Yellow	Gray	6	18737366	SP2, T	TC	T	T/T	T/T	O
Danmi2P	Green	Brown	Gray	6	18737366	SP2, T	TC	T	T/T	T/T	O
DoremiP	Yellow	Brown	Brown	6	18737366	SP2, T	TC	T	TC/TC	TC/TC	O
DRR021742P	Yellow	Yellow	Gray	6	18737366	SP2, T	TC	T	T/T	T/T	O
dwkP	Yellow	Yellow	Gray	6	18737366	SP2, T	TC	T	T/T	T/T	O
ERR274372P	Yellow	Brown	Gray	6	18737366	SP2, T	TC	T	T/T	T/T	O
ERR274373P	Green	Green	Brown	6	18737366	SP2, T	TC	T	TC/TC	TC/TC	O
ERR274374P	Yellow	Brown	Gray	6	18737366	SP2, T	TC	T	T/T	T/T	O
ERR274375P	Black	Black	Brown	6	18737366	SP2, T	TC	T	TC/TC	TC/TC	O
ERR274376P	Black	Black	None	6	18737366	SP2, T	TC	T	TC/TC	TC/TC	O
ERR274377P	Yellow	Yellow	Gray	6	18737366	SP2, T	TC	T	T/T	T/T	O
ERR274378P	Yellow	Brown	Brown	6	18737366	SP2, T	TC	T	TC/TC	TC/TC	O
ERR274379P	Black	Black	Brown	6	18737366	SP2, T	TC	T	TC/TC	TC/TC	O
ERR274380P	Yellow	Brown	Gray	6	18737366	SP2, T	TC	T	T/T	T/T	O
ERR274381P	Yellow	Black	Brown	6	18737366	SP2, T	TC	T	TC/TC	TC/TC	O
ERR953473P	Black	Black	Brown	6	18737366	SP2, T	TC	T	TC/TC	TC/TC	O
GalchaeP	Brown	Brown	Brown	6	18737366	SP2, T	TC	T	TC/TC	TC/TC	O
Geomjeong-1P	Black	Black	None	6	18737366	SP2, T	TC	T	TC/TC	TC/TC	O
Geomjeong-2P	Black	Black	Brown	6	18737366	SP2, T	TC	T	TC/TC	TC/TC	O
Geomjeong-3P	Black	Black	Brown	6	18737366	SP2, T	TC	T	TC/TC	TC/TC	O
HananmP	Yellow	Yellow	Gray	6	18737366	SP2, T	TC	T	T/T	T/T	O
HeugcheongP	Black	None	Brown	6	18737366	SP2, T	TC	T	TC/TC	TC/TC	O
HojangP	Yellow	Yellow	Gray	6	18737366	SP2, T	TC	T	T/T	T/T	O
HoseoP	Yellow	Brown	Gray	6	18737366	SP2, T	TC	T	T/T	T/T	O
IT112859P	Black	Black	Brown	6	18737366	SP2, T	TC	T	TC/TC	TC/TC	O
IT121504P	Black	Black	Brown	6	18737366	SP2, T	TC	T	TC/TC	TC/TC	O
IT177388P	Black	Black	Brown	6	18737366	SP2, T	TC	T	TC/TC	TC/TC	O
JosaengseoriP	Black	Black	Brown	6	18737366	SP2, T	TC	T	TC/TC	TC/TC	O
JPN8P	Black	None	Brown	6	18737366	SP2, T	TC	T	TC/TC	TC/TC	O
Kangwon2-33P	Brown	Brown	Brown	6	18737366	SP2, T	TC	T	TC/TC	TC/TC	O
KAS210-22P	Black	Black	Brown	6	18737366	SP2, T	TC	T	TC/TC	TC/TC	O
KAS331-12P	Brown	Brown	Brown	6	18737366	SP2, T	TC	T	TC/TC	TC/TC	O
KAS351-20P	Green	Brown	Gray	6	18737366	SP2, T	TC	T	TC/T	TC/T	O
KAS505-1P	Black	Black	None	6	18737366	SP2, T	TC	T	TC/TC	TC/TC	O
KAS531-5P	Green	Brown	Gray	6	18737366	SP2, T	TC	T	T/T	T/T	O
KAS574-11P	Green	Brown	Gray	6	18737366	SP2, T	TC	T	T/T	T/T	O
KAS622-8P	Green	Black	Gray	6	18737366	SP2, T	TC	T	TC/TC	TC/TC	O
KAS625-19P	Green	None	None	6	18737366	SP2, T	TC	T	TC/TC	TC/TC	O
KAS660-21P	Yellow	Yellow	Gray	6	18737366	SP2, T	TC	T	T/T	T/T	O
KeonolP	Yellow	Yellow	Gray	6	18737366	SP2, T	TC	T	T/T	T/T	O
KLS087062P	Green	Black	Brown	6	18737366	SP2, T	TC	T	TC/TC	TC/TC	O
KLS105P	Yellow	Brown	Gray	6	18737366	SP2, T	TC	T	T/T	T/T	O
KLS-116-1P	Black	Black	Brown	6	18737366	SP2, T	TC	T	TC/TC	TC/TC	O
KLS123-1P	Brown	Brown	Brown	6	18737366	SP2, T	TC	T	TC/TC	TC/TC	O
KLS739-2P	Yellow	None	Gray	6	18737366	SP2, T	TC	T	T/T	T/T	O
KLS86083P	Black	Black	Brown	6	18737366	SP2, T	TC	T	TC/TC	TC/TC	O
KLS87113P	Black	Black	Brown	6	18737366	SP2, T	TC	T	TC/TC	TC/TC	O
KwanganP	Yellow	Black	Gray	6	18737366	SP2, T	TC	T	T/T	T/T	O
L62-667P	Yellow	Yellow	Gray	6	18737366	SP2, T	TC	T	T/T	T/T	O
Milyang12P	Yellow	Brown	Gray	6	18737366	SP2, T	TC	T	T/T	T/T	O
NokwonP	Green	Brown	Gray	6	18737366	SP2, T	TC	T	T/T	T/T	O
OT94-51P	Yellow	Yellow	Gray	6	18737366	SP2, T	TC	T	T/T	T/T	O
PaldonamulP	Yellow	Brown	Gray	6	18737366	SP2, T	TC	T	TC/TC	TC/TC	O
PI84669P	Yellow	Yellow	Gray	6	18737366	SP2, T	TC	T	T/T	T/T	O
PungwonP	Yellow	Yellow	Gray	6	18737366	SP2, T	TC	T	T/T	T/T	O
seonamP	Yellow	Brown	Gray	6	18737366	SP2, T	TC	T	T/T	T/T	O
ShinhwaP	Yellow	Brown	Gray	6	18737366	SP2, T	TC	T	T/T	T/T	O
SinKiP	Yellow	Brown	Gray	6	18737366	SP2, T	TC	T	T/T	T/T	O
Sinpaldal2P	Yellow	Brown	Brown	6	18737366	SP2, T	TC	T	TC/TC	TC/TC	O
SinpaldalP	Yellow	Brown	Brown	6	18737366	SP2, T	TC	T	TC/TC	TC/TC	O
SinrokP	Yellow	Yellow	Gray	6	18737366	SP2, T	TC	T	T/T	T/T	O
SLSB322-3P	Black	Black	Brown	6	18737366	SP2, T	TC	T	TC/TC	TC/TC	O
SLSB-B-15P	Black	Black	Brown	6	18737366	SP2, T	TC	T	TC/TC	TC/TC	O
SLSB-B-27P	Yellow	None	Gray	6	18737366	SP2, T	TC	T	T/T	T/T	O
SLSJ101-1P	Yellow	Yellow	Gray	6	18737366	SP2, T	TC	T	T/T	T/T	O
Socheong2P	Black	Black	Brown	6	18737366	SP2, T	TC	T	TC/TC	TC/TC	O
SohoP	Yellow	Brown	Gray	6	18737366	SP2, T	TC	T	T/T	T/T	O
SohwangP	Yellow	Yellow	Gray	6	18737366	SP2, T	TC	T	T/T	T/T	O
SomyeongnamulP	Yellow	Brown	Gray	6	18737366	SP2, T	TC	T	T/T	T/T	O
SRR1298717P	Yellow	Black	Brown	6	18737366	SP2, T	TC	T	TC/TC	TC/TC	O
SRR1298718P	Yellow	Black	Brown	6	18737366	SP2, T	TC	T	TC/TC	TC/TC	O
SRR1299079P	Black	Black	Gray	6	18737366	SP2, T	TC	T	TC/TC	TC/TC	O
SRR1299087P	Black	Black	Brown	6	18737366	SP2, T	TC	T	TC/TC	TC/TC	O
SRR1302613P	Black	Black	Brown	6	18737366	SP2, T	TC	T	TC/TC	TC/TC	O
SRR1302621P	Black	Black	Brown	6	18737366	SP2, T	TC	T	TC/TC	TC/TC	O
SRR1302624P	Black	Black	Brown	6	18737366	SP2, T	TC	T	TC/TC	TC/TC	O
SRR1302626P	Black	Black	Brown	6	18737366	SP2, T	TC	T	TC/TC	TC/TC	O
SRR1302628P	Black	Black	Brown	6	18737366	SP2, T	TC	T	TC/TC	TC/TC	O
SRR1533155P	Black	Black	None	6	18737366	SP2, T	TC	T	TC/TC	TC/TC	O
SRR1533157P	Black	Black	Brown	6	18737366	SP2, T	TC	T	TC/TC	TC/TC	O
SRR1533160P	Black	Black	Brown	6	18737366	SP2, T	TC	T	TC/TC	TC/TC	O
SRR1533162P	Black	Black	Brown	6	18737366	SP2, T	TC	T	TC/TC	TC/TC	O
SRR1533163P	Black	Black	None	6	18737366	SP2, T	TC	T	TC/TC	TC/TC	O
SRR1533166P	Black	Black	Brown	6	18737366	SP2, T	TC	T	TC/TC	TC/TC	O
SRR1533167P	Black	Black	Brown	6	18737366	SP2, T	TC	T	TC/TC	TC/TC	O
SRR1533168P	Black	Black	Brown	6	18737366	SP2, T	TC	T	TC/TC	TC/TC	O
SRR1533169P	Black	Black	Brown	6	18737366	SP2, T	TC	T	TC/TC	TC/TC	O
SRR1533172P	Black	Black	Brown	6	18737366	SP2, T	TC	T	TC/TC	TC/TC	O
SRR1533173P	Black	Black	Brown	6	18737366	SP2, T	TC	T	TC/TC	./.	X
SRR1533174P	Black	Black	Brown	6	18737366	SP2, T	TC	T	TC/TC	TC/TC	O
SRR1533175P	Black	Black	Brown	6	18737366	SP2, T	TC	T	TC/T	TC/T	O
SRR1533176P	Black	Black	Brown	6	18737366	SP2, T	TC	T	TC/TC	TC/TC	O
SRR1533178P	Black	Black	Brown	6	18737366	SP2, T	TC	T	TC/TC	TC/TC	O
SRR1533180P	Black	Black	Brown	6	18737366	SP2, T	TC	T	TC/TC	TC/TC	O
SRR1533181P	Black	Black	Brown	6	18737366	SP2, T	TC	T	TC/TC	TC/TC	O
SRR1533182P	Black	Black	Brown	6	18737366	SP2, T	TC	T	TC/TC	TC/TC	O
SRR1533183P	Black	Black	Brown	6	18737366	SP2, T	TC	T	TC/TC	TC/TC	O
SRR1533185P	Black	Black	Brown	6	18737366	SP2, T	TC	T	TC/TC	TC/TC	O
SRR1533186P	Black	Black	Brown	6	18737366	SP2, T	TC	T	TC/TC	TC/TC	O
SRR1533187P	Black	Black	Brown	6	18737366	SP2, T	TC	T	TC/TC	TC/TC	O
SRR1533188P	Black	Black	Brown	6	18737366	SP2, T	TC	T	TC/TC	TC/TC	O
SRR1533189P	Black	Black	Brown	6	18737366	SP2, T	TC	T	TC/TC	TC/TC	O
SRR1533190P	Black	Black	Brown	6	18737366	SP2, T	TC	T	TC/TC	TC/TC	O
SRR1533191P	Black	Black	Brown	6	18737366	SP2, T	TC	T	TC/TC	TC/TC	O
SRR1533192P	Black	Black	Brown	6	18737366	SP2, T	TC	T	TC/TC	TC/TC	O
SRR1533193P	Black	Black	Brown	6	18737366	SP2, T	TC	T	TC/TC	TC/TC	O
SRR1533194P	Black	Black	Brown	6	18737366	SP2, T	TC	T	TC/TC	TC/TC	O
SRR1533197P	Black	Black	Brown	6	18737366	SP2, T	TC	T	TC/TC	TC/TC	O
SRR1533198P	Black	Black	Brown	6	18737366	SP2, T	TC	T	TC/TC	TC/TC	O
SRR1533199P	Black	Black	Brown	6	18737366	SP2, T	TC	T	TC/TC	TC/TC	O
SRR1533202P	Black	Black	Brown	6	18737366	SP2, T	TC	T	TC/TC	TC/TC	O
SRR1533204P	Black	Black	Gray	6	18737366	SP2, T	TC	T	TC/TC	TC/TC	O
SRR1533205P	Black	Black	Brown	6	18737366	SP2, T	TC	T	TC/TC	TC/TC	O
SRR1533206P	Black	Black	Brown	6	18737366	SP2, T	TC	T	TC/TC	TC/TC	O
SRR1533209P	Black	Black	Brown	6	18737366	SP2, T	TC	T	TC/TC	TC/TC	O
SRR1533212P	Black	Black	Brown	6	18737366	SP2, T	TC	T	TC/TC	TC/TC	O
SRR1533215P	Yellow	Yellow	Gray	6	18737366	SP2, T	TC	T	T/T	T/T	O
SRR1533216P	Yellow	Brown	Brown	6	18737366	SP2, T	TC	T	TC/TC	TC/TC	O
SRR1533217P	Brown	Brown	Brown	6	18737366	SP2, T	TC	T	TC/TC	TC/TC	O
SRR1533218P	Yellow	Brown	Brown	6	18737366	SP2, T	TC	T	TC/TC	TC/TC	O
SRR1533220P	Black	Black	Brown	6	18737366	SP2, T	TC	T	TC/TC	TC/TC	O
SRR1533221P	Yellow	Yellow	Gray	6	18737366	SP2, T	TC	T	T/T	T/T	O
SRR1533223P	Yellow	Black	Brown	6	18737366	SP2, T	TC	T	TC/TC	TC/TC	O
SRR1533229P	Yellow	Yellow	Gray	6	18737366	SP2, T	TC	T	T/T	T/T	O
SRR1533230P	Yellow	Brown	Brown	6	18737366	SP2, T	TC	T	TC/TC	TC/TC	O
SRR1533231P	Yellow	Yellow	Gray	6	18737366	SP2, T	TC	T	T/T	T/T	O
SRR1533232P	Yellow	Yellow	Gray	6	18737366	SP2, T	TC	T	T/T	T/T	O
SRR1533235P	Yellow	Yellow	Gray	6	18737366	SP2, T	TC	T	T/T	T/T	O
SRR1533236P	Yellow	None	Brown	6	18737366	SP2, T	TC	T	TC/TC	TC/TC	O
SRR1533240P	Yellow	Yellow	Gray	6	18737366	SP2, T	TC	T	T/T	T/T	O
SRR1533241P	Yellow	Brown	Brown	6	18737366	SP2, T	TC	T	TC/TC	TC/TC	O
SRR1533242P	Yellow	Yellow	Gray	6	18737366	SP2, T	TC	T	TC/TC	TC/TC	O
SRR1533243P	Black	Black	Brown	6	18737366	SP2, T	TC	T	TC/TC	TC/TC	O
SRR1533244P	Black	Black	Brown	6	18737366	SP2, T	TC	T	TC/TC	TC/TC	O
SRR1533245P	Yellow	Black	Brown	6	18737366	SP2, T	TC	T	TC/TC	TC/TC	O
SRR1533247P	Yellow	Black	Gray	6	18737366	SP2, T	TC	T	TC/TC	TC/TC	O
SRR1533248P	Yellow	Yellow	Gray	6	18737366	SP2, T	TC	T	T/T	T/T	O
SRR1533250P	Black	Black	Brown	6	18737366	SP2, T	TC	T	TC/TC	TC/TC	O
SRR1533251P	Yellow	Yellow	Gray	6	18737366	SP2, T	TC	T	TC/TC	TC/TC	O
SRR1533253P	Black	Black	Brown	6	18737366	SP2, T	TC	T	TC/TC	TC/TC	O
SRR1533254P	Yellow	Black	Gray	6	18737366	SP2, T	TC	T	T/T	T/T	O
SRR1533256P	Black	Black	Brown	6	18737366	SP2, T	TC	T	TC/TC	TC/TC	O
SRR1533257P	Brown	Brown	Brown	6	18737366	SP2, T	TC	T	TC/TC	TC/TC	O
SRR1533258P	Yellow	Yellow	Gray	6	18737366	SP2, T	TC	T	T/T	T/T	O
SRR1533261P	Yellow	None	Brown	6	18737366	SP2, T	TC	T	TC/TC	TC/TC	O
SRR1533264P	Yellow	Brown	Brown	6	18737366	SP2, T	TC	T	TC/TC	TC/TC	O
SRR1533265P	Yellow	Yellow	Gray	6	18737366	SP2, T	TC	T	T/T	T/T	O
SRR1533266P	Black	Black	Brown	6	18737366	SP2, T	TC	T	TC/TC	TC/TC	O
SRR1533267P	Yellow	Yellow	Gray	6	18737366	SP2, T	TC	T	TC/TC	TC/TC	O
SRR1533268P	Yellow	Yellow	Gray	6	18737366	SP2, T	TC	T	T/T	T/T	O
SRR1533269P	Yellow	Brown	Brown	6	18737366	SP2, T	TC	T	TC/TC	TC/TC	O
SRR1533270P	Yellow	None	Brown	6	18737366	SP2, T	TC	T	TC/TC	TC/TC	O
SRR1533271P	Yellow	Yellow	Gray	6	18737366	SP2, T	TC	T	T/T	T/T	O
SRR1533272P	Yellow	Brown	Brown	6	18737366	SP2, T	TC	T	TC/TC	TC/TC	O
SRR1533274P	Yellow	Yellow	Gray	6	18737366	SP2, T	TC	T	T/T	T/T	O
SRR1533278P	Yellow	Brown	Brown	6	18737366	SP2, T	TC	T	TC/TC	TC/TC	O
SRR1533279P	Yellow	Black	Gray	6	18737366	SP2, T	TC	T	T/T	T/T	O
SRR1533280P	Green	Green	Gray	6	18737366	SP2, T	TC	T	TC/TC	TC/TC	O
SRR1533282P	Black	Black	Brown	6	18737366	SP2, T	TC	T	TC/TC	TC/TC	O
SRR1533283P	Brown	Brown	Brown	6	18737366	SP2, T	TC	T	TC/TC	TC/TC	O
SRR1533285P	Yellow	Yellow	Gray	6	18737366	SP2, T	TC	T	T/T	T/T	O
SRR1533286P	Green	Brown	Brown	6	18737366	SP2, T	TC	T	TC/TC	TC/TC	O
SRR1533287P	Yellow	Yellow	Gray	6	18737366	SP2, T	TC	T	T/T	T/T	O
SRR1533288P	Yellow	Yellow	Gray	6	18737366	SP2, T	TC	T	T/T	T/T	O
SRR1533290P	Black	Black	Brown	6	18737366	SP2, T	TC	T	TC/TC	TC/T	X
SRR1533292P	Black	Black	Gray	6	18737366	SP2, T	TC	T	TC/TC	TC/TC	O
SRR1533294P	Yellow	Brown	Brown	6	18737366	SP2, T	TC	T	TC/TC	TC/TC	O
SRR1533295P	Yellow	Yellow	Gray	6	18737366	SP2, T	TC	T	T/T	T/T	O
SRR1533296P	Yellow	Yellow	None	6	18737366	SP2, T	TC	T	T/T	T/T	O
SRR1533297P	Yellow	Yellow	Gray	6	18737366	SP2, T	TC	T	T/T	T/T	O
SRR1533298P	Yellow	Brown	Brown	6	18737366	SP2, T	TC	T	TC/TC	TC/TC	O
SRR1533299P	Yellow	Yellow	Gray	6	18737366	SP2, T	TC	T	T/T	T/T	O
SRR1533301P	Yellow	Yellow	Gray	6	18737366	SP2, T	TC	T	T/T	./.	X
SRR1533302P	Brown	Brown	Brown	6	18737366	SP2, T	TC	T	TC/TC	TC/TC	O
SRR1533308P	Yellow	Yellow	Gray	6	18737366	SP2, T	TC	T	T/T	T/T	O
SRR1533309P	Green	Yellow	Gray	6	18737366	SP2, T	TC	T	T/T	T/T	O
SRR1533310P	Yellow	Brown	Brown	6	18737366	SP2, T	TC	T	TC/TC	TC/TC	O
SRR1533311P	Yellow	None	Brown	6	18737366	SP2, T	TC	T	TC/TC	TC/TC	O
SRR1533312P	Yellow	Brown	Brown	6	18737366	SP2, T	TC	T	TC/TC	TC/TC	O
SRR1533313P	Yellow	Yellow	Gray	6	18737366	SP2, T	TC	T	T/T	T/T	O
SRR1533314P	Yellow	None	Brown	6	18737366	SP2, T	TC	T	TC/TC	TC/TC	O
SRR1533315P	Yellow	Yellow	Gray	6	18737366	SP2, T	TC	T	T/T	T/T	O
SRR1533317P	Yellow	Yellow	Gray	6	18737366	SP2, T	TC	T	TC/TC	TC/TC	O
SRR1533320P	Yellow	Yellow	Gray	6	18737366	SP2, T	TC	T	TC/TC	TC/TC	O
SRR1533322P	Green	Black	Brown	6	18737366	SP2, T	TC	T	TC/TC	TC/TC	O
SRR1533323P	Green	Yellow	Gray	6	18737366	SP2, T	TC	T	T/T	./.	X
SRR1533324P	Yellow	Brown	Brown	6	18737366	SP2, T	TC	T	TC/TC	TC/TC	O
SRR1533328P	Yellow	Yellow	Gray	6	18737366	SP2, T	TC	T	T/T	T/T	O
SRR1533329P	Yellow	Yellow	Gray	6	18737366	SP2, T	TC	T	TC/TC	TC/TC	O
SRR1533332P	Yellow	Black	Brown	6	18737366	SP2, T	TC	T	TC/T	TC/T	O
SRR1533333P	Yellow	Yellow	Gray	6	18737366	SP2, T	TC	T	T/T	T/T	O
SRR1533335P	Yellow	Yellow	Gray	6	18737366	SP2, T	TC	T	T/T	T/T	O
SRR1533336P	Yellow	Black	Brown	6	18737366	SP2, T	TC	T	TC/TC	TC/TC	O
SRR1533338P	Yellow	Yellow	Gray	6	18737366	SP2, T	TC	T	T/T	T/T	O
SRR1533341P	Yellow	Brown	Brown	6	18737366	SP2, T	TC	T	TC/TC	TC/TC	O
SRR1533344P	Yellow	Yellow	Gray	6	18737366	SP2, T	TC	T	T/T	T/T	O
SRR1533345P	Yellow	Black	Brown	6	18737366	SP2, T	TC	T	TC/TC	TC/TC	O
SRR1533347P	Yellow	Yellow	Gray	6	18737366	SP2, T	TC	T	T/T	T/T	O
SRR1533348P	Green	Black	Brown	6	18737366	SP2, T	TC	T	TC/TC	TC/TC	O
SRR1533351P	Yellow	Black	Gray	6	18737366	SP2, T	TC	T	T/T	T/T	O
SRR1533353P	Yellow	Black	Brown	6	18737366	SP2, T	TC	T	TC/TC	TC/TC	O
SRR1533355P	Yellow	Black	Brown	6	18737366	SP2, T	TC	T	TC/TC	TC/TC	O
SRR1533356P	Yellow	Yellow	Gray	6	18737366	SP2, T	TC	T	T/T	T/T	O
SRR1533357P	Yellow	Black	Brown	6	18737366	SP2, T	TC	T	TC/TC	TC/TC	O
SRR1533366P	Yellow	Black	Brown	6	18737366	SP2, T	TC	T	TC/TC	TC/TC	O
SRR1533369P	Yellow	Yellow	Gray	6	18737366	SP2, T	TC	T	T/T	T/T	O
SRR1533371P	Yellow	Yellow	Gray	6	18737366	SP2, T	TC	T	T/T	T/T	O
SRR1533374P	Yellow	Yellow	Gray	6	18737366	SP2, T	TC	T	T/T	T/T	O
SRR1533375P	Yellow	Yellow	Gray	6	18737366	SP2, T	TC	T	T/T	T/T	O
SRR1533376P	Yellow	Black	Brown	6	18737366	SP2, T	TC	T	TC/TC	TC/TC	O
SRR1533377P	Yellow	Yellow	Gray	6	18737366	SP2, T	TC	T	T/T	T/T	O
SRR1533378P	Yellow	Yellow	Brown	6	18737366	SP2, T	TC	T	TC/TC	TC/TC	O
SRR1533379P	Yellow	Yellow	Gray	6	18737366	SP2, T	TC	T	T/T	T/T	O
SRR1533381P	Yellow	Yellow	Gray	6	18737366	SP2, T	TC	T	T/T	T/T	O
SRR1533384P	Yellow	Black	Brown	6	18737366	SP2, T	TC	T	TC/TC	TC/TC	O
SRR1533385P	Yellow	Yellow	Gray	6	18737366	SP2, T	TC	T	T/T	T/T	O
SRR1533386P	Black	Black	Gray	6	18737366	SP2, T	TC	T	T/T	T/T	O
SRR1533387P	Yellow	Black	Brown	6	18737366	SP2, T	TC	T	TC/TC	TC/TC	O
SRR1533395P	Yellow	Black	Brown	6	18737366	SP2, T	TC	T	TC/TC	TC/TC	O
SRR1533396P	Yellow	Yellow	Gray	6	18737366	SP2, T	TC	T	T/T	T/T	O
SRR1533402P	Yellow	Black	Brown	6	18737366	SP2, T	TC	T	TC/TC	TC/TC	O
SRR1533404P	Yellow	Black	Gray	6	18737366	SP2, T	TC	T	T/T	T/T	O
SRR1533405P	Yellow	Yellow	Gray	6	18737366	SP2, T	TC	T	T/T	T/T	O
SRR1533408P	Yellow	Yellow	Gray	6	18737366	SP2, T	TC	T	T/T	T/T	O
SRR1533409P	Yellow	Yellow	Gray	6	18737366	SP2, T	TC	T	TC/T	TC/T	O
SRR1533411P	Yellow	Yellow	Gray	6	18737366	SP2, T	TC	T	T/T	T/T	O
SRR1533413P	Yellow	Yellow	Gray	6	18737366	SP2, T	TC	T	T/T	T/T	O
SRR1533415P	Yellow	Yellow	Gray	6	18737366	SP2, T	TC	T	T/T	T/T	O
SRR1533418P	Yellow	Yellow	Brown	6	18737366	SP2, T	TC	T	TC/TC	TC/TC	O
SRR1533422P	Yellow	Yellow	Gray	6	18737366	SP2, T	TC	T	T/T	T/T	O
SRR1533423P	Yellow	Black	Brown	6	18737366	SP2, T	TC	T	TC/TC	TC/TC	O
SRR1533427P	Yellow	Yellow	Brown	6	18737366	SP2, T	TC	T	TC/TC	TC/TC	O
SRR1533429P	Yellow	Brown	Brown	6	18737366	SP2, T	TC	T	TC/TC	TC/TC	O
SRR1533436P	Yellow	Black	Brown	6	18737366	SP2, T	TC	T	TC/TC	TC/TC	O
SRR1533438P	Yellow	Black	Gray	6	18737366	SP2, T	TC	T	T/T	T/T	O
SRR1533439P	Yellow	Yellow	Gray	6	18737366	SP2, T	TC	T	T/T	T/T	O
SRR1533441P	Yellow	Yellow	Gray	6	18737366	SP2, T	TC	T	T/T	T/T	O
SRR1533442P	Green	Black	Gray	6	18737366	SP2, T	TC	T	T/T	T/T	O
SRR1533444P	Green	Green	Gray	6	18737366	SP2, T	TC	T	T/T	T/T	O
SRR1533446P	Yellow	Yellow	Brown	6	18737366	SP2, T	TC	T	TC/TC	TC/TC	O
SRR1533448P	Yellow	Black	Brown	6	18737366	SP2, T	TC	T	TC/TC	TC/TC	O
SRR1588169P	Brown	Brown	Brown	6	18737366	SP2, T	TC	T	TC/TC	TC/TC	O
SRR1588186P	Brown	Brown	Brown	6	18737366	SP2, T	TC	T	TC/TC	TC/TC	O
SRR1784855P	Black	Black	Brown	6	18737366	SP2, T	TC	T	TC/TC	TC/TC	O
SRR1784856P	Green	Black	Brown	6	18737366	SP2, T	TC	T	TC/TC	TC/TC	O
SRR1784857P	Green	Brown	Brown	6	18737366	SP2, T	TC	T	TC/TC	TC/TC	O
SRR1784858P	Brown	Brown	Brown	6	18737366	SP2, T	TC	T	TC/TC	TC/TC	O
SRR1784859P	Brown	Brown	Brown	6	18737366	SP2, T	TC	T	TC/TC	TC/TC	O
SRR1784885P	Black	Black	Brown	6	18737366	SP2, T	TC	T	TC/TC	TC/TC	O
SRR1784894P	Green	Black	Brown	6	18737366	SP2, T	TC	T	TC/TC	TC/TC	O
SRR1784896P	Black	Black	Brown	6	18737366	SP2, T	TC	T	TC/TC	TC/TC	O
SRR2163293P	Yellow	Yellow	Gray	6	18737366	SP2, T	TC	T	T/T	T/T	O
SRR2163294P	Black	Black	Brown	6	18737366	SP2, T	TC	T	TC/TC	TC/TC	O
SRR2163295P	Black	Black	Brown	6	18737366	SP2, T	TC	T	TC/TC	TC/TC	O
SRR2163296P	Black	Black	Brown	6	18737366	SP2, T	TC	T	TC/TC	TC/TC	O
SRR2163297P	Black	Black	Brown	6	18737366	SP2, T	TC	T	TC/TC	TC/TC	O
SRR2163298P	Yellow	Yellow	Gray	6	18737366	SP2, T	TC	T	T/T	T/T	O
SRR2163299P	Black	Black	Brown	6	18737366	SP2, T	TC	T	TC/TC	TC/TC	O
SRR2163300P	Black	Black	Brown	6	18737366	SP2, T	TC	T	TC/TC	TC/TC	O
SRR2163301P	Green	Black	Brown	6	18737366	SP2, T	TC	T	TC/TC	TC/TC	O
SRR2163302P	Black	Black	Brown	6	18737366	SP2, T	TC	T	TC/TC	TC/TC	O
SRR2163303P	Yellow	Yellow	Gray	6	18737366	SP2, T	TC	T	T/T	T/T	O
SRR2163304P	Black	Black	Brown	6	18737366	SP2, T	TC	T	TC/TC	TC/TC	O
SRR2163306P	Yellow	Black	Gray	6	18737366	SP2, T	TC	T	T/T	T/T	O
SRR2163307P	Black	Black	Brown	6	18737366	SP2, T	TC	T	TC/TC	TC/TC	O
SRR2163308P	Brown	Brown	Brown	6	18737366	SP2, T	TC	T	TC/TC	TC/TC	O
SRR2163309P	Black	Black	Brown	6	18737366	SP2, T	TC	T	TC/TC	./.	X
SRR2163310P	Black	Black	Brown	6	18737366	SP2, T	TC	T	TC/TC	TC/TC	O
SRR2163311P	Black	Black	Brown	6	18737366	SP2, T	TC	T	TC/TC	TC/TC	O
SRR2163312P	Black	Black	Brown	6	18737366	SP2, T	TC	T	TC/TC	TC/TC	O
SRR2163313P	Black	Black	Brown	6	18737366	SP2, T	TC	T	TC/TC	TC/TC	O
SRR2163314P	Black	Black	Brown	6	18737366	SP2, T	TC	T	TC/TC	TC/TC	O
SRR2163315P	Black	Black	Brown	6	18737366	SP2, T	TC	T	TC/TC	TC/TC	O
SRR2163316P	Black	Black	Gray	6	18737366	SP2, T	TC	T	TC/TC	TC/TC	O
SRR2163317P	Brown	Brown	Brown	6	18737366	SP2, T	TC	T	TC/TC	TC/TC	O
SRR2163318P	Brown	Brown	Brown	6	18737366	SP2, T	TC	T	TC/TC	TC/TC	O
SRR2163322P	Yellow	Yellow	Gray	6	18737366	SP2, T	TC	T	T/T	T/T	O
SRR2163323P	Brown	Brown	Brown	6	18737366	SP2, T	TC	T	TC/TC	TC/TC	O
SRR2163324P	Brown	Brown	Brown	6	18737366	SP2, T	TC	T	TC/TC	TC/TC	O
SRR2163325P	Yellow	Yellow	Brown	6	18737366	SP2, T	TC	T	TC/TC	TC/TC	O
SRR2163326P	Green	Black	Brown	6	18737366	SP2, T	TC	T	TC/TC	TC/TC	O
SRR2163327P	Yellow	None	Brown	6	18737366	SP2, T	TC	T	TC/TC	TC/TC	O
SRR2163328P	Yellow	Yellow	Gray	6	18737366	SP2, T	TC	T	T/T	T/T	O
SRR2163329P	Yellow	Yellow	Gray	6	18737366	SP2, T	TC	T	TC/TC	./.	X
SRR2163330P	Black	Black	Brown	6	18737366	SP2, T	TC	T	TC/TC	TC/TC	O
SRR2163331P	Black	Black	Brown	6	18737366	SP2, T	TC	T	./.	./.	O
SRR2163332P	Yellow	Brown	Brown	6	18737366	SP2, T	TC	T	TC/TC	TC/TC	O
SRR2163333P	Yellow	Brown	Brown	6	18737366	SP2, T	TC	T	TC/TC	TC/TC	O
SRR2163334P	Yellow	Yellow	Gray	6	18737366	SP2, T	TC	T	T/T	T/T	O
SRR2163335P	Yellow	Yellow	Gray	6	18737366	SP2, T	TC	T	T/T	T/T	O
SRR2163336P	Black	Black	Brown	6	18737366	SP2, T	TC	T	TC/TC	TC/TC	O
SRR2163337P	Black	Black	Brown	6	18737366	SP2, T	TC	T	TC/TC	TC/TC	O
SRR2163338P	Black	Black	Brown	6	18737366	SP2, T	TC	T	TC/TC	TC/TC	O
SRR2163339P	Yellow	Yellow	Gray	6	18737366	SP2, T	TC	T	T/T	./.	X
SRR2163340P	Brown	Brown	Brown	6	18737366	SP2, T	TC	T	TC/TC	TC/TC	O
SRR2163341P	Yellow	Yellow	Gray	6	18737366	SP2, T	TC	T	T/T	T/T	O
SRR2163342P	Black	Black	Brown	6	18737366	SP2, T	TC	T	TC/TC	TC/TC	O
SRR2163343P	Black	Black	Brown	6	18737366	SP2, T	TC	T	TC/TC	TC/TC	O
SRR2163344P	Black	Black	Brown	6	18737366	SP2, T	TC	T	TC/TC	TC/TC	O
SRR2163345P	Yellow	Black	Gray	6	18737366	SP2, T	TC	T	T/T	T/T	O
SRR2163346P	Black	Black	Brown	6	18737366	SP2, T	TC	T	TC/TC	TC/TC	O
SRR2163347P	Yellow	Yellow	Gray	6	18737366	SP2, T	TC	T	T/T	T/T	O
SRR2163348P	Yellow	Brown	Brown	6	18737366	SP2, T	TC	T	T/T	T/T	O
SRR2163349P	Black	Black	Brown	6	18737366	SP2, T	TC	T	TC/TC	TC/TC	O
SRR2163350P	Yellow	Yellow	Gray	6	18737366	SP2, T	TC	T	TC/TC	TC/TC	O
SRR2163351P	Brown	Brown	Brown	6	18737366	SP2, T	TC	T	TC/TC	TC/TC	O
SRR2163352P	Yellow	Yellow	Gray	6	18737366	SP2, T	TC	T	T/T	T/T	O
SRR2163353P	Yellow	Black	Gray	6	18737366	SP2, T	TC	T	T/T	T/T	O
SRR2163354P	Black	Black	Brown	6	18737366	SP2, T	TC	T	TC/TC	TC/TC	O
SRR2163355P	Yellow	Black	Gray	6	18737366	SP2, T	TC	T	T/T	T/T	O
SRR2163356P	Yellow	Black	Brown	6	18737366	SP2, T	TC	T	TC/TC	TC/TC	O
SRR2163357P	Yellow	Black	Brown	6	18737366	SP2, T	TC	T	TC/TC	TC/TC	O
SRR2163358P	Green	Yellow	Gray	6	18737366	SP2, T	TC	T	T/T	T/T	O
SRR2163359P	Brown	Brown	Brown	6	18737366	SP2, T	TC	T	TC/TC	TC/TC	O
SRR2163360P	Black	Black	Gray	6	18737366	SP2, T	TC	T	TC/TC	TC/TC	O
SRR2163361P	Yellow	Black	Gray	6	18737366	SP2, T	TC	T	T/T	T/T	O
SRR2163362P	Yellow	Yellow	Gray	6	18737366	SP2, T	TC	T	T/T	T/T	O
SRR2163363P	Black	Black	Brown	6	18737366	SP2, T	TC	T	TC/TC	./.	X
SRR2163364P	Yellow	Black	Gray	6	18737366	SP2, T	TC	T	T/T	T/T	O
SRR2163365P	Green	Yellow	Gray	6	18737366	SP2, T	TC	T	T/T	T/T	O
SRR2163366P	Black	Black	Brown	6	18737366	SP2, T	TC	T	TC/TC	TC/TC	O
SRR2163367P	Black	Black	Brown	6	18737366	SP2, T	TC	T	TC/TC	TC/TC	O
SRR2163368P	Brown	Brown	Brown	6	18737366	SP2, T	TC	T	TC/TC	TC/TC	O
SRR2163369P	Brown	Brown	Brown	6	18737366	SP2, T	TC	T	TC/TC	TC/TC	O
SRR2163370P	Yellow	Yellow	Gray	6	18737366	SP2, T	TC	T	T/T	T/T	O
SRR2163371P	Yellow	Yellow	Gray	6	18737366	SP2, T	TC	T	T/T	T/T	O
SRR2163372P	Yellow	Yellow	Gray	6	18737366	SP2, T	TC	T	T/T	T/T	O
SRR2163373P	Yellow	Yellow	Gray	6	18737366	SP2, T	TC	T	TC/TC	TC/TC	O
SRR2163374P	Yellow	Yellow	Gray	6	18737366	SP2, T	TC	T	TC/TC	TC/TC	O
SRR2163375P	Yellow	Yellow	Gray	6	18737366	SP2, T	TC	T	T/T	T/T	O
SRR2163376P	Yellow	Yellow	Gray	6	18737366	SP2, T	TC	T	TC/TC	TC/TC	O
SRR2163377P	Yellow	Yellow	Gray	6	18737366	SP2, T	TC	T	T/T	T/T	O
SRR2163378P	Yellow	Black	Brown	6	18737366	SP2, T	TC	T	TC/TC	TC/TC	O
SRR2163379P	Yellow	Black	Brown	6	18737366	SP2, T	TC	T	TC/TC	TC/TC	O
SRR2163380P	Black	Black	Brown	6	18737366	SP2, T	TC	T	TC/TC	TC/TC	O
SRR2163381P	Brown	Brown	Brown	6	18737366	SP2, T	TC	T	TC/TC	TC/TC	O
SRR2163382P	Black	Black	Brown	6	18737366	SP2, T	TC	T	TC/TC	./.	X
SRR2163383P	Yellow	Yellow	Gray	6	18737366	SP2, T	TC	T	T/T	T/T	O
SRR2163384P	Yellow	Yellow	Gray	6	18737366	SP2, T	TC	T	T/T	T/T	O
SRR2163385P	Brown	Brown	Brown	6	18737366	SP2, T	TC	T	TC/TC	TC/TC	O
SRR2163386P	Brown	Brown	Brown	6	18737366	SP2, T	TC	T	TC/TC	TC/TC	O
SRR2163387P	Black	Black	Brown	6	18737366	SP2, T	TC	T	TC/TC	TC/TC	O
SRR2163388P	Black	Black	Brown	6	18737366	SP2, T	TC	T	TC/TC	TC/TC	O
SRR2163389P	Green	Black	Brown	6	18737366	SP2, T	TC	T	TC/TC	TC/TC	O
SRR2163395P	Brown	Brown	Brown	6	18737366	SP2, T	TC	T	TC/TC	TC/TC	O
SRR2163396P	Yellow	Brown	Brown	6	18737366	SP2, T	TC	T	TC/TC	TC/TC	O
SRR2163397P	Black	Black	Brown	6	18737366	SP2, T	TC	T	TC/TC	TC/TC	O
SRR2163398P	Yellow	Yellow	Gray	6	18737366	SP2, T	TC	T	T/T	T/T	O
SRR2206329P	Yellow	Brown	Brown	6	18737366	SP2, T	TC	T	TC/TC	TC/TC	O
SRR2424011P	Yellow	Black	Gray	6	18737366	SP2, T	TC	T	T/T	T/T	O
SRR2424012P	Black	Black	Brown	6	18737366	SP2, T	TC	T	TC/TC	TC/TC	O
SRR2424013P	Yellow	Yellow	Gray	6	18737366	SP2, T	TC	T	T/T	T/T	O
SRR2424014P	Yellow	Yellow	Gray	6	18737366	SP2, T	TC	T	T/T	T/T	O
SRR496796P	Yellow	Black	Brown	6	18737366	SP2, T	TC	T	TC/TC	TC/TC	O
SRR497630P	Yellow	Brown	Gray	6	18737366	SP2, T	TC	T	T/T	T/T	O
SRR497634P	Yellow	Brown	Brown	6	18737366	SP2, T	TC	T	TC/TC	TC/TC	O
SRR497635P	Yellow	Brown	Gray	6	18737366	SP2, T	TC	T	T/T	T/T	O
SRR497636P	Yellow	Brown	Gray	6	18737366	SP2, T	TC	T	./.	T/T	X
SRR596511P	Yellow	Black	Brown	6	18737366	SP2, T	TC	T	TC/TC	TC/TC	O
Suwon116P	Yellow	Yellow	Gray	6	18737366	SP2, T	TC	T	T/T	T/T	O
TaekwangP	Yellow	Yellow	Gray	6	18737366	SP2, T	TC	T	T/T	T/T	O
UramP	Yellow	Yellow	Gray	6	18737366	SP2, T	TC	T	T/T	T/T	O
Y01F	Yellow	Black	Brown	6	18737366	SP2, T	TC	T	TC/TC	TC/TC	O
Y02F	Yellow	Black	Gray	6	18737366	SP2, T	TC	T	TC/TC	TC/TC	O
Y03F	Yellow	Black	Gray	6	18737366	SP2, T	TC	T	T/T	T/T	O
Y04F	Yellow	Black	Brown	6	18737366	SP2, T	TC	T	TC/TC	TC/TC	O
Y05F	Yellow	Yellow	Brown	6	18737366	SP2, T	TC	T	T/T	T/T	O
Y06F	Yellow	Brown	Gray	6	18737366	SP2, T	TC	T	TC/TC	TC/TC	O
Y07F	Yellow	Brown	Gray	6	18737366	SP2, T	TC	T	T/T	T/T	O
Y08F	Yellow	Brown	Brown	6	18737366	SP2, T	TC	T	TC/TC	TC/TC	O
Y09F	Yellow	Brown	Gray	6	18737366	SP2, T	TC	T	T/T	T/T	O
Y10F	Yellow	Brown	Gray	6	18737366	SP2, T	TC	T	T/T	T/T	O
Y11F	Yellow	Brown	Brown	6	18737366	SP2, T	TC	T	TC/TC	TC/TC	O
Y12F	Yellow	Yellow	Gray	6	18737366	SP2, T	TC	T	T/T	T/T	O
Y13F	Green	Black	Gray	6	18737366	SP2, T	TC	T	TC/TC	TC/TC	O
Y14F	Green	Black	Brown	6	18737366	SP2, T	TC	T	TC/TC	TC/TC	O
Y15F	Yellow	Yellow	Gray	6	18737366	SP2, T	TC	T	T/T	T/T	O
Y16F	Yellow	Black	Brown	6	18737366	SP2, T	TC	T	TC/TC	TC/TC	O
Y17F	Green	Green	Brown	6	18737366	SP2, T	TC	T	TC/TC	TC/TC	O
Y18F	Yellow	Yellow	Gray	6	18737366	SP2, T	TC	T	T/T	T/T	O
Y19F	Yellow	Brown	Gray	6	18737366	SP2, T	TC	T	T/T	T/T	O
YB316-3P	Black	Black	Brown	6	18737366	SP2, T	TC	T	TC/TC	TC/TC	O
YJ229-3P	Yellow	None	Brown	6	18737366	SP2, T	TC	T	TC/TC	TC/TC	O
YN197-1P	Brown	Brown	Brown	6	18737366	SP2, T	TC	T	TC/TC	TC/TC	O
YonpoongP	Yellow	Yellow	Gray	6	18737366	SP2, T	TC	T	T/T	T/T	O
Youkwoo16P	Yellow	Brown	Brown	6	18737366	SP2, T	TC	T	TC/TC	TC/TC	O
YWS1034P	Black	None	Brown	6	18737366	SP2, T	TC	T	TC/TC	TC/TC	O
YWS106P	Brown	None	Brown	6	18737366	SP2, T	TC	T	TC/TC	TC/TC	O
YWS1242P	Black	None	Brown	6	18737366	SP2, T	TC	T	TC/TC	TC/TC	O
YWS139P	Black	None	Brown	6	18737366	SP2, T	TC	T	TC/TC	TC/TC	O
YWS204P	Black	None	Brown	6	18737366	SP2, T	TC	T	TC/TC	TC/TC	O
YWS303P	Black	None	Brown	6	18737366	SP2, T	TC	T	TC/TC	TC/TC	O
YWS471P	Black	None	Brown	6	18737366	SP2, T	TC	T	TC/TC	TC/TC	O
YWS481P	Black	None	Brown	6	18737366	SP2, T	TC	T	TC/TC	TC/TC	O
YWS486P	Black	None	Brown	6	18737366	SP2, T	TC	T	TC/TC	TC/TC	O
YWS506P	Black	None	Brown	6	18737366	SP2, T	TC	T	TC/TC	TC/TC	O
YWS574P	Black	None	Brown	6	18737366	SP2, T	TC	T	TC/TC	TC/TC	O
YWS856P	Black	None	Brown	6	18737366	SP2, T	TC	T	TC/TC	TC/TC	O
YWS91P	Black	None	Brown	6	18737366	SP2, T	TC	T	TC/TC	TC/TC	O

## Sheet: Table S6C
S6C Table. Data consistency of genotypes between mapping-based and Kmer-based analyses
Name	Seed coat color	Hilum color	Pubescence color	Chr.	Position	Locus name	Allele1	Allele2	Mapping-based analysis	Kmer-based analysis	Concordance
AnpyeongP	Yellow	Yellow	Gray	9	45759137	SP4, R	TC	T	TC/TC	TC/TC	O
B01F	Black	Black	Brown	9	45759137	SP4, R	TC	T	TC/TC	TC/TC	O
B02F	Black	None	None	9	45759137	SP4, R	TC	T	TC/TC	TC/TC	O
B03F	Brown	Brown	Brown	9	45759137	SP4, R	TC	T	T/T	T/T	O
B04F	Black	Black	Brown	9	45759137	SP4, R	TC	T	TC/TC	TC/TC	O
B05F	Black	Black	Brown	9	45759137	SP4, R	TC	T	TC/TC	TC/TC	O
B06F	Black	Black	None	9	45759137	SP4, R	TC	T	TC/TC	TC/TC	O
B07F	Black	Black	Brown	9	45759137	SP4, R	TC	T	TC/TC	TC/TC	O
B08F	Black	Black	Brown	9	45759137	SP4, R	TC	T	TC/TC	TC/TC	O
B09F	Black	Black	Brown	9	45759137	SP4, R	TC	T	TC/TC	TC/TC	O
B10F	Black	None	Brown	9	45759137	SP4, R	TC	T	TC/TC	TC/TC	O
B11F	Black	Black	Brown	9	45759137	SP4, R	TC	T	TC/TC	TC/TC	O
B12F	Black	Black	Brown	9	45759137	SP4, R	TC	T	TC/TC	TC/TC	O
B13F	Black	Black	Brown	9	45759137	SP4, R	TC	T	TC/TC	TC/TC	O
B14F	Black	Black	Brown	9	45759137	SP4, R	TC	T	TC/TC	TC/TC	O
B15F	Black	Black	Brown	9	45759137	SP4, R	TC	T	TC/TC	TC/TC	O
B16F	Black	Brown	Brown	9	45759137	SP4, R	TC	T	TC/TC	TC/TC	O
B17F	Black	Black	Brown	9	45759137	SP4, R	TC	T	TC/TC	TC/TC	O
B18F	Black	None	None	9	45759137	SP4, R	TC	T	TC/TC	TC/TC	O
B19F	Black	Black	Brown	9	45759137	SP4, R	TC	T	TC/TC	TC/TC	O
B20F	Brown	Brown	Brown	9	45759137	SP4, R	TC	T	T/T	T/T	O
B21F	Black	None	None	9	45759137	SP4, R	TC	T	TC/TC	TC/TC	O
B22F	Black	Black	Brown	9	45759137	SP4, R	TC	T	TC/TC	TC/TC	O
B23F	Black	Black	Brown	9	45759137	SP4, R	TC	T	TC/TC	TC/TC	O
B24F	Black	Black	Brown	9	45759137	SP4, R	TC	T	TC/TC	TC/TC	O
BaekWonP	Yellow	Brown	Gray	9	45759137	SP4, R	TC	T	T/T	T/T	O
BancheongduP	Brown	Brown	Brown	9	45759137	SP4, R	TC	T	T/T	T/T	O
BangsaP	Yellow	None	Gray	9	45759137	SP4, R	TC	T	TC/TC	TC/TC	O
BlackhawkP	Yellow	Yellow	Gray	9	45759137	SP4, R	TC	T	TC/TC	TC/TC	O
BoseokP	Yellow	Brown	Gray	9	45759137	SP4, R	TC	T	TC/TC	TC/TC	O
BukwangP	Yellow	Brown	Gray	9	45759137	SP4, R	TC	T	TC/TC	TC/TC	O
Cheongja3P	Black	Black	Brown	9	45759137	SP4, R	TC	T	TC/TC	TC/TC	O
CheongjaP	Black	Black	Brown	9	45759137	SP4, R	TC	T	TC/TC	TC/TC	O
CHN2P	Black	None	Gray	9	45759137	SP4, R	TC	T	TC/TC	TC/TC	O
CHN55P	Black	None	Brown	9	45759137	SP4, R	TC	T	TC/TC	TC/TC	O
CHN57P	Black	None	Brown	9	45759137	SP4, R	TC	T	TC/TC	TC/TC	O
DaeheugP	Black	Black	Brown	9	45759137	SP4, R	TC	T	TC/TC	TC/TC	O
DaepungP	Yellow	Brown	Brown	9	45759137	SP4, R	TC	T	T/T	T/T	O
DaewonP	Yellow	Yellow	Gray	9	45759137	SP4, R	TC	T	T/T	T/T	O
DaeyangP	Yellow	Yellow	Gray	9	45759137	SP4, R	TC	T	T/T	T/T	O
Danmi2P	Green	Brown	Gray	9	45759137	SP4, R	TC	T	T/T	T/T	O
DoremiP	Yellow	Brown	Brown	9	45759137	SP4, R	TC	T	TC/TC	TC/TC	O
DRR021742P	Yellow	Yellow	Gray	9	45759137	SP4, R	TC	T	T/T	T/T	O
dwkP	Yellow	Yellow	Gray	9	45759137	SP4, R	TC	T	T/T	T/T	O
ERR274372P	Yellow	Brown	Gray	9	45759137	SP4, R	TC	T	TC/TC	TC/TC	O
ERR274373P	Green	Green	Brown	9	45759137	SP4, R	TC	T	TC/TC	TC/TC	O
ERR274374P	Yellow	Brown	Gray	9	45759137	SP4, R	TC	T	T/T	T/T	O
ERR274375P	Black	Black	Brown	9	45759137	SP4, R	TC	T	TC/TC	TC/TC	O
ERR274376P	Black	Black	None	9	45759137	SP4, R	TC	T	TC/TC	TC/TC	O
ERR274377P	Yellow	Yellow	Gray	9	45759137	SP4, R	TC	T	T/T	T/T	O
ERR274378P	Yellow	Brown	Brown	9	45759137	SP4, R	TC	T	TC/TC	TC/TC	O
ERR274379P	Black	Black	Brown	9	45759137	SP4, R	TC	T	TC/TC	TC/TC	O
ERR274380P	Yellow	Brown	Gray	9	45759137	SP4, R	TC	T	T/T	T/T	O
ERR274381P	Yellow	Black	Brown	9	45759137	SP4, R	TC	T	TC/TC	TC/TC	O
ERR953473P	Black	Black	Brown	9	45759137	SP4, R	TC	T	TC/TC	TC/TC	O
GalchaeP	Brown	Brown	Brown	9	45759137	SP4, R	TC	T	T/T	T/T	O
Geomjeong-1P	Black	Black	None	9	45759137	SP4, R	TC	T	TC/TC	TC/TC	O
Geomjeong-2P	Black	Black	Brown	9	45759137	SP4, R	TC	T	TC/TC	TC/TC	O
Geomjeong-3P	Black	Black	Brown	9	45759137	SP4, R	TC	T	TC/TC	TC/TC	O
HananmP	Yellow	Yellow	Gray	9	45759137	SP4, R	TC	T	T/T	T/T	O
HeugcheongP	Black	None	Brown	9	45759137	SP4, R	TC	T	TC/TC	TC/TC	O
HojangP	Yellow	Yellow	Gray	9	45759137	SP4, R	TC	T	T/T	T/T	O
HoseoP	Yellow	Brown	Gray	9	45759137	SP4, R	TC	T	TC/TC	TC/TC	O
IT112859P	Black	Black	Brown	9	45759137	SP4, R	TC	T	TC/TC	TC/TC	O
IT121504P	Black	Black	Brown	9	45759137	SP4, R	TC	T	TC/TC	TC/TC	O
IT177388P	Black	Black	Brown	9	45759137	SP4, R	TC	T	TC/TC	TC/TC	O
JosaengseoriP	Black	Black	Brown	9	45759137	SP4, R	TC	T	TC/TC	TC/TC	O
JPN8P	Black	None	Brown	9	45759137	SP4, R	TC	T	TC/TC	TC/TC	O
Kangwon2-33P	Brown	Brown	Brown	9	45759137	SP4, R	TC	T	TC/TC	TC/TC	O
KAS210-22P	Black	Black	Brown	9	45759137	SP4, R	TC	T	TC/TC	TC/TC	O
KAS331-12P	Brown	Brown	Brown	9	45759137	SP4, R	TC	T	TC/TC	TC/TC	O
KAS351-20P	Green	Brown	Gray	9	45759137	SP4, R	TC	T	TC/TC	TC/TC	O
KAS505-1P	Black	Black	None	9	45759137	SP4, R	TC	T	TC/TC	TC/TC	O
KAS531-5P	Green	Brown	Gray	9	45759137	SP4, R	TC	T	T/T	T/T	O
KAS574-11P	Green	Brown	Gray	9	45759137	SP4, R	TC	T	T/T	T/T	O
KAS622-8P	Green	Black	Gray	9	45759137	SP4, R	TC	T	TC/TC	TC/TC	O
KAS625-19P	Green	None	None	9	45759137	SP4, R	TC	T	TC/TC	TC/TC	O
KAS660-21P	Yellow	Yellow	Gray	9	45759137	SP4, R	TC	T	TC/TC	TC/TC	O
KeonolP	Yellow	Yellow	Gray	9	45759137	SP4, R	TC	T	T/T	T/T	O
KLS087062P	Green	Black	Brown	9	45759137	SP4, R	TC	T	TC/TC	TC/TC	O
KLS105P	Yellow	Brown	Gray	9	45759137	SP4, R	TC	T	T/T	T/T	O
KLS-116-1P	Black	Black	Brown	9	45759137	SP4, R	TC	T	TC/TC	TC/TC	O
KLS123-1P	Brown	Brown	Brown	9	45759137	SP4, R	TC	T	T/T	T/T	O
KLS739-2P	Yellow	None	Gray	9	45759137	SP4, R	TC	T	TC/TC	TC/TC	O
KLS86083P	Black	Black	Brown	9	45759137	SP4, R	TC	T	TC/TC	TC/TC	O
KLS87113P	Black	Black	Brown	9	45759137	SP4, R	TC	T	TC/TC	TC/TC	O
KwanganP	Yellow	Black	Gray	9	45759137	SP4, R	TC	T	TC/TC	TC/TC	O
L62-667P	Yellow	Yellow	Gray	9	45759137	SP4, R	TC	T	T/T	T/T	O
Milyang12P	Yellow	Brown	Gray	9	45759137	SP4, R	TC	T	TC/TC	TC/TC	O
NokwonP	Green	Brown	Gray	9	45759137	SP4, R	TC	T	T/T	T/T	O
OT94-51P	Yellow	Yellow	Gray	9	45759137	SP4, R	TC	T	T/T	T/T	O
PaldonamulP	Yellow	Brown	Gray	9	45759137	SP4, R	TC	T	TC/TC	TC/TC	O
PI84669P	Yellow	Yellow	Gray	9	45759137	SP4, R	TC	T	TC/TC	TC/TC	O
PungwonP	Yellow	Yellow	Gray	9	45759137	SP4, R	TC	T	TC/TC	TC/TC	O
seonamP	Yellow	Brown	Gray	9	45759137	SP4, R	TC	T	TC/TC	TC/TC	O
ShinhwaP	Yellow	Brown	Gray	9	45759137	SP4, R	TC	T	TC/TC	TC/TC	O
SinKiP	Yellow	Brown	Gray	9	45759137	SP4, R	TC	T	T/T	T/T	O
Sinpaldal2P	Yellow	Brown	Brown	9	45759137	SP4, R	TC	T	TC/TC	TC/TC	O
SinpaldalP	Yellow	Brown	Brown	9	45759137	SP4, R	TC	T	TC/TC	TC/TC	O
SinrokP	Yellow	Yellow	Gray	9	45759137	SP4, R	TC	T	T/T	T/T	O
SLSB322-3P	Black	Black	Brown	9	45759137	SP4, R	TC	T	TC/TC	TC/TC	O
SLSB-B-15P	Black	Black	Brown	9	45759137	SP4, R	TC	T	TC/TC	TC/TC	O
SLSB-B-27P	Yellow	None	Gray	9	45759137	SP4, R	TC	T	T/T	T/T	O
SLSJ101-1P	Yellow	Yellow	Gray	9	45759137	SP4, R	TC	T	TC/TC	TC/TC	O
Socheong2P	Black	Black	Brown	9	45759137	SP4, R	TC	T	TC/TC	TC/TC	O
SohoP	Yellow	Brown	Gray	9	45759137	SP4, R	TC	T	TC/TC	TC/TC	O
SohwangP	Yellow	Yellow	Gray	9	45759137	SP4, R	TC	T	TC/TC	TC/TC	O
SomyeongnamulP	Yellow	Brown	Gray	9	45759137	SP4, R	TC	T	TC/TC	TC/TC	O
SRR1298717P	Yellow	Black	Brown	9	45759137	SP4, R	TC	T	TC/TC	TC/TC	O
SRR1298718P	Yellow	Black	Brown	9	45759137	SP4, R	TC	T	TC/TC	./.	X
SRR1299079P	Black	Black	Gray	9	45759137	SP4, R	TC	T	TC/TC	TC/TC	O
SRR1299087P	Black	Black	Brown	9	45759137	SP4, R	TC	T	TC/TC	TC/TC	O
SRR1302613P	Black	Black	Brown	9	45759137	SP4, R	TC	T	TC/TC	TC/TC	O
SRR1302621P	Black	Black	Brown	9	45759137	SP4, R	TC	T	TC/TC	TC/TC	O
SRR1302624P	Black	Black	Brown	9	45759137	SP4, R	TC	T	TC/TC	TC/TC	O
SRR1302626P	Black	Black	Brown	9	45759137	SP4, R	TC	T	TC/TC	TC/TC	O
SRR1302628P	Black	Black	Brown	9	45759137	SP4, R	TC	T	TC/TC	TC/TC	O
SRR1533155P	Black	Black	None	9	45759137	SP4, R	TC	T	TC/TC	TC/TC	O
SRR1533157P	Black	Black	Brown	9	45759137	SP4, R	TC	T	TC/TC	TC/TC	O
SRR1533160P	Black	Black	Brown	9	45759137	SP4, R	TC	T	TC/TC	TC/TC	O
SRR1533162P	Black	Black	Brown	9	45759137	SP4, R	TC	T	TC/TC	TC/TC	O
SRR1533163P	Black	Black	None	9	45759137	SP4, R	TC	T	TC/TC	TC/TC	O
SRR1533166P	Black	Black	Brown	9	45759137	SP4, R	TC	T	TC/TC	TC/TC	O
SRR1533167P	Black	Black	Brown	9	45759137	SP4, R	TC	T	TC/TC	TC/TC	O
SRR1533168P	Black	Black	Brown	9	45759137	SP4, R	TC	T	TC/TC	TC/TC	O
SRR1533169P	Black	Black	Brown	9	45759137	SP4, R	TC	T	TC/TC	TC/TC	O
SRR1533172P	Black	Black	Brown	9	45759137	SP4, R	TC	T	TC/TC	TC/TC	O
SRR1533173P	Black	Black	Brown	9	45759137	SP4, R	TC	T	TC/TC	TC/TC	O
SRR1533174P	Black	Black	Brown	9	45759137	SP4, R	TC	T	TC/TC	TC/TC	O
SRR1533175P	Black	Black	Brown	9	45759137	SP4, R	TC	T	TC/TC	TC/TC	O
SRR1533176P	Black	Black	Brown	9	45759137	SP4, R	TC	T	TC/TC	TC/TC	O
SRR1533178P	Black	Black	Brown	9	45759137	SP4, R	TC	T	TC/TC	TC/TC	O
SRR1533180P	Black	Black	Brown	9	45759137	SP4, R	TC	T	TC/TC	TC/TC	O
SRR1533181P	Black	Black	Brown	9	45759137	SP4, R	TC	T	TC/TC	TC/TC	O
SRR1533182P	Black	Black	Brown	9	45759137	SP4, R	TC	T	TC/TC	TC/TC	O
SRR1533183P	Black	Black	Brown	9	45759137	SP4, R	TC	T	TC/TC	TC/TC	O
SRR1533185P	Black	Black	Brown	9	45759137	SP4, R	TC	T	TC/TC	TC/TC	O
SRR1533186P	Black	Black	Brown	9	45759137	SP4, R	TC	T	TC/TC	TC/TC	O
SRR1533187P	Black	Black	Brown	9	45759137	SP4, R	TC	T	TC/TC	TC/TC	O
SRR1533188P	Black	Black	Brown	9	45759137	SP4, R	TC	T	TC/TC	TC/TC	O
SRR1533189P	Black	Black	Brown	9	45759137	SP4, R	TC	T	TC/TC	TC/TC	O
SRR1533190P	Black	Black	Brown	9	45759137	SP4, R	TC	T	TC/TC	TC/TC	O
SRR1533191P	Black	Black	Brown	9	45759137	SP4, R	TC	T	TC/TC	TC/TC	O
SRR1533192P	Black	Black	Brown	9	45759137	SP4, R	TC	T	TC/TC	TC/TC	O
SRR1533193P	Black	Black	Brown	9	45759137	SP4, R	TC	T	TC/TC	TC/TC	O
SRR1533194P	Black	Black	Brown	9	45759137	SP4, R	TC	T	TC/TC	TC/TC	O
SRR1533197P	Black	Black	Brown	9	45759137	SP4, R	TC	T	TC/TC	TC/TC	O
SRR1533198P	Black	Black	Brown	9	45759137	SP4, R	TC	T	TC/TC	TC/TC	O
SRR1533199P	Black	Black	Brown	9	45759137	SP4, R	TC	T	TC/TC	TC/TC	O
SRR1533202P	Black	Black	Brown	9	45759137	SP4, R	TC	T	TC/TC	TC/TC	O
SRR1533204P	Black	Black	Gray	9	45759137	SP4, R	TC	T	TC/TC	TC/TC	O
SRR1533205P	Black	Black	Brown	9	45759137	SP4, R	TC	T	TC/TC	TC/TC	O
SRR1533206P	Black	Black	Brown	9	45759137	SP4, R	TC	T	TC/TC	TC/TC	O
SRR1533209P	Black	Black	Brown	9	45759137	SP4, R	TC	T	TC/TC	TC/TC	O
SRR1533212P	Black	Black	Brown	9	45759137	SP4, R	TC	T	TC/TC	TC/TC	O
SRR1533215P	Yellow	Yellow	Gray	9	45759137	SP4, R	TC	T	TC/TC	TC/TC	O
SRR1533216P	Yellow	Brown	Brown	9	45759137	SP4, R	TC	T	TC/TC	TC/TC	O
SRR1533217P	Brown	Brown	Brown	9	45759137	SP4, R	TC	T	TC/TC	TC/TC	O
SRR1533218P	Yellow	Brown	Brown	9	45759137	SP4, R	TC	T	TC/TC	TC/TC	O
SRR1533220P	Black	Black	Brown	9	45759137	SP4, R	TC	T	TC/TC	TC/TC	O
SRR1533221P	Yellow	Yellow	Gray	9	45759137	SP4, R	TC	T	TC/TC	TC/TC	O
SRR1533223P	Yellow	Black	Brown	9	45759137	SP4, R	TC	T	TC/TC	TC/TC	O
SRR1533229P	Yellow	Yellow	Gray	9	45759137	SP4, R	TC	T	T/T	T/T	O
SRR1533230P	Yellow	Brown	Brown	9	45759137	SP4, R	TC	T	TC/TC	TC/TC	O
SRR1533231P	Yellow	Yellow	Gray	9	45759137	SP4, R	TC	T	T/T	T/T	O
SRR1533232P	Yellow	Yellow	Gray	9	45759137	SP4, R	TC	T	./.	./.	O
SRR1533235P	Yellow	Yellow	Gray	9	45759137	SP4, R	TC	T	T/T	T/T	O
SRR1533236P	Yellow	None	Brown	9	45759137	SP4, R	TC	T	TC/TC	TC/TC	O
SRR1533240P	Yellow	Yellow	Gray	9	45759137	SP4, R	TC	T	TC/TC	TC/TC	O
SRR1533241P	Yellow	Brown	Brown	9	45759137	SP4, R	TC	T	TC/TC	TC/TC	O
SRR1533242P	Yellow	Yellow	Gray	9	45759137	SP4, R	TC	T	T/T	T/T	O
SRR1533243P	Black	Black	Brown	9	45759137	SP4, R	TC	T	TC/TC	TC/TC	O
SRR1533244P	Black	Black	Brown	9	45759137	SP4, R	TC	T	TC/TC	TC/TC	O
SRR1533245P	Yellow	Black	Brown	9	45759137	SP4, R	TC	T	TC/TC	TC/TC	O
SRR1533247P	Yellow	Black	Gray	9	45759137	SP4, R	TC	T	TC/TC	TC/TC	O
SRR1533248P	Yellow	Yellow	Gray	9	45759137	SP4, R	TC	T	T/T	T/T	O
SRR1533250P	Black	Black	Brown	9	45759137	SP4, R	TC	T	TC/TC	TC/TC	O
SRR1533251P	Yellow	Yellow	Gray	9	45759137	SP4, R	TC	T	TC/TC	TC/TC	O
SRR1533253P	Black	Black	Brown	9	45759137	SP4, R	TC	T	TC/TC	TC/TC	O
SRR1533254P	Yellow	Black	Gray	9	45759137	SP4, R	TC	T	TC/TC	TC/TC	O
SRR1533256P	Black	Black	Brown	9	45759137	SP4, R	TC	T	TC/TC	TC/TC	O
SRR1533257P	Brown	Brown	Brown	9	45759137	SP4, R	TC	T	T/T	T/T	O
SRR1533258P	Yellow	Yellow	Gray	9	45759137	SP4, R	TC	T	T/T	T/T	O
SRR1533261P	Yellow	None	Brown	9	45759137	SP4, R	TC	T	TC/TC	TC/TC	O
SRR1533264P	Yellow	Brown	Brown	9	45759137	SP4, R	TC	T	TC/TC	TC/TC	O
SRR1533265P	Yellow	Yellow	Gray	9	45759137	SP4, R	TC	T	TC/TC	TC/TC	O
SRR1533266P	Black	Black	Brown	9	45759137	SP4, R	TC	T	TC/TC	TC/TC	O
SRR1533267P	Yellow	Yellow	Gray	9	45759137	SP4, R	TC	T	TC/TC	TC/TC	O
SRR1533268P	Yellow	Yellow	Gray	9	45759137	SP4, R	TC	T	T/T	T/T	O
SRR1533269P	Yellow	Brown	Brown	9	45759137	SP4, R	TC	T	TC/TC	TC/TC	O
SRR1533270P	Yellow	None	Brown	9	45759137	SP4, R	TC	T	TC/TC	TC/TC	O
SRR1533271P	Yellow	Yellow	Gray	9	45759137	SP4, R	TC	T	TC/TC	TC/TC	O
SRR1533272P	Yellow	Brown	Brown	9	45759137	SP4, R	TC	T	TC/TC	TC/TC	O
SRR1533274P	Yellow	Yellow	Gray	9	45759137	SP4, R	TC	T	TC/TC	TC/TC	O
SRR1533278P	Yellow	Brown	Brown	9	45759137	SP4, R	TC	T	TC/TC	TC/TC	O
SRR1533279P	Yellow	Black	Gray	9	45759137	SP4, R	TC	T	TC/TC	TC/TC	O
SRR1533280P	Green	Green	Gray	9	45759137	SP4, R	TC	T	TC/TC	TC/TC	O
SRR1533282P	Black	Black	Brown	9	45759137	SP4, R	TC	T	TC/TC	TC/TC	O
SRR1533283P	Brown	Brown	Brown	9	45759137	SP4, R	TC	T	T/T	T/T	O
SRR1533285P	Yellow	Yellow	Gray	9	45759137	SP4, R	TC	T	T/T	T/T	O
SRR1533286P	Green	Brown	Brown	9	45759137	SP4, R	TC	T	TC/TC	TC/TC	O
SRR1533287P	Yellow	Yellow	Gray	9	45759137	SP4, R	TC	T	TC/TC	./.	X
SRR1533288P	Yellow	Yellow	Gray	9	45759137	SP4, R	TC	T	TC/TC	TC/TC	O
SRR1533290P	Black	Black	Brown	9	45759137	SP4, R	TC	T	TC/TC	./.	X
SRR1533292P	Black	Black	Gray	9	45759137	SP4, R	TC	T	TC/TC	TC/TC	O
SRR1533294P	Yellow	Brown	Brown	9	45759137	SP4, R	TC	T	TC/TC	TC/TC	O
SRR1533295P	Yellow	Yellow	Gray	9	45759137	SP4, R	TC	T	TC/TC	TC/TC	O
SRR1533296P	Yellow	Yellow	None	9	45759137	SP4, R	TC	T	T/T	T/T	O
SRR1533297P	Yellow	Yellow	Gray	9	45759137	SP4, R	TC	T	TC/TC	TC/TC	O
SRR1533298P	Yellow	Brown	Brown	9	45759137	SP4, R	TC	T	T/T	T/T	O
SRR1533299P	Yellow	Yellow	Gray	9	45759137	SP4, R	TC	T	TC/TC	TC/TC	O
SRR1533301P	Yellow	Yellow	Gray	9	45759137	SP4, R	TC	T	T/T	T/T	O
SRR1533302P	Brown	Brown	Brown	9	45759137	SP4, R	TC	T	TC/TC	TC/TC	O
SRR1533308P	Yellow	Yellow	Gray	9	45759137	SP4, R	TC	T	TC/TC	TC/TC	O
SRR1533309P	Green	Yellow	Gray	9	45759137	SP4, R	TC	T	TC/TC	TC/TC	O
SRR1533310P	Yellow	Brown	Brown	9	45759137	SP4, R	TC	T	T/T	T/T	O
SRR1533311P	Yellow	None	Brown	9	45759137	SP4, R	TC	T	TC/TC	TC/TC	O
SRR1533312P	Yellow	Brown	Brown	9	45759137	SP4, R	TC	T	TC/TC	TC/TC	O
SRR1533313P	Yellow	Yellow	Gray	9	45759137	SP4, R	TC	T	TC/TC	TC/TC	O
SRR1533314P	Yellow	None	Brown	9	45759137	SP4, R	TC	T	TC/TC	TC/TC	O
SRR1533315P	Yellow	Yellow	Gray	9	45759137	SP4, R	TC	T	TC/TC	TC/TC	O
SRR1533317P	Yellow	Yellow	Gray	9	45759137	SP4, R	TC	T	TC/TC	TC/TC	O
SRR1533320P	Yellow	Yellow	Gray	9	45759137	SP4, R	TC	T	T/T	T/T	O
SRR1533322P	Green	Black	Brown	9	45759137	SP4, R	TC	T	TC/TC	TC/TC	O
SRR1533323P	Green	Yellow	Gray	9	45759137	SP4, R	TC	T	TC/TC	TC/TC	O
SRR1533324P	Yellow	Brown	Brown	9	45759137	SP4, R	TC	T	T/T	T/T	O
SRR1533328P	Yellow	Yellow	Gray	9	45759137	SP4, R	TC	T	TC/TC	TC/TC	O
SRR1533329P	Yellow	Yellow	Gray	9	45759137	SP4, R	TC	T	TC/TC	TC/TC	O
SRR1533332P	Yellow	Black	Brown	9	45759137	SP4, R	TC	T	TC/T	TC/T	O
SRR1533333P	Yellow	Yellow	Gray	9	45759137	SP4, R	TC	T	TC/T	T/T	X
SRR1533335P	Yellow	Yellow	Gray	9	45759137	SP4, R	TC	T	TC/TC	TC/TC	O
SRR1533336P	Yellow	Black	Brown	9	45759137	SP4, R	TC	T	TC/TC	TC/TC	O
SRR1533338P	Yellow	Yellow	Gray	9	45759137	SP4, R	TC	T	TC/TC	TC/TC	O
SRR1533341P	Yellow	Brown	Brown	9	45759137	SP4, R	TC	T	T/T	T/T	O
SRR1533344P	Yellow	Yellow	Gray	9	45759137	SP4, R	TC	T	TC/TC	TC/TC	O
SRR1533345P	Yellow	Black	Brown	9	45759137	SP4, R	TC	T	TC/TC	TC/TC	O
SRR1533347P	Yellow	Yellow	Gray	9	45759137	SP4, R	TC	T	T/T	T/T	O
SRR1533348P	Green	Black	Brown	9	45759137	SP4, R	TC	T	TC/TC	TC/TC	O
SRR1533351P	Yellow	Black	Gray	9	45759137	SP4, R	TC	T	TC/TC	TC/TC	O
SRR1533353P	Yellow	Black	Brown	9	45759137	SP4, R	TC	T	TC/TC	TC/T	X
SRR1533355P	Yellow	Black	Brown	9	45759137	SP4, R	TC	T	TC/TC	TC/TC	O
SRR1533356P	Yellow	Yellow	Gray	9	45759137	SP4, R	TC	T	TC/TC	TC/TC	O
SRR1533357P	Yellow	Black	Brown	9	45759137	SP4, R	TC	T	TC/TC	TC/TC	O
SRR1533366P	Yellow	Black	Brown	9	45759137	SP4, R	TC	T	TC/TC	TC/TC	O
SRR1533369P	Yellow	Yellow	Gray	9	45759137	SP4, R	TC	T	TC/TC	TC/TC	O
SRR1533371P	Yellow	Yellow	Gray	9	45759137	SP4, R	TC	T	TC/TC	TC/TC	O
SRR1533374P	Yellow	Yellow	Gray	9	45759137	SP4, R	TC	T	T/T	T/T	O
SRR1533375P	Yellow	Yellow	Gray	9	45759137	SP4, R	TC	T	T/T	T/T	O
SRR1533376P	Yellow	Black	Brown	9	45759137	SP4, R	TC	T	TC/TC	TC/TC	O
SRR1533377P	Yellow	Yellow	Gray	9	45759137	SP4, R	TC	T	TC/TC	TC/TC	O
SRR1533378P	Yellow	Yellow	Brown	9	45759137	SP4, R	TC	T	TC/TC	TC/TC	O
SRR1533379P	Yellow	Yellow	Gray	9	45759137	SP4, R	TC	T	TC/TC	TC/TC	O
SRR1533381P	Yellow	Yellow	Gray	9	45759137	SP4, R	TC	T	T/T	T/T	O
SRR1533384P	Yellow	Black	Brown	9	45759137	SP4, R	TC	T	TC/TC	TC/TC	O
SRR1533385P	Yellow	Yellow	Gray	9	45759137	SP4, R	TC	T	T/T	T/T	O
SRR1533386P	Black	Black	Gray	9	45759137	SP4, R	TC	T	TC/TC	TC/TC	O
SRR1533387P	Yellow	Black	Brown	9	45759137	SP4, R	TC	T	TC/TC	TC/TC	O
SRR1533395P	Yellow	Black	Brown	9	45759137	SP4, R	TC	T	TC/TC	TC/TC	O
SRR1533396P	Yellow	Yellow	Gray	9	45759137	SP4, R	TC	T	T/T	T/T	O
SRR1533402P	Yellow	Black	Brown	9	45759137	SP4, R	TC	T	TC/TC	TC/TC	O
SRR1533404P	Yellow	Black	Gray	9	45759137	SP4, R	TC	T	TC/TC	./.	X
SRR1533405P	Yellow	Yellow	Gray	9	45759137	SP4, R	TC	T	TC/TC	TC/TC	O
SRR1533408P	Yellow	Yellow	Gray	9	45759137	SP4, R	TC	T	T/T	T/T	O
SRR1533409P	Yellow	Yellow	Gray	9	45759137	SP4, R	TC	T	TC/T	T/T	X
SRR1533411P	Yellow	Yellow	Gray	9	45759137	SP4, R	TC	T	TC/TC	TC/TC	O
SRR1533413P	Yellow	Yellow	Gray	9	45759137	SP4, R	TC	T	TC/TC	TC/TC	O
SRR1533415P	Yellow	Yellow	Gray	9	45759137	SP4, R	TC	T	T/T	T/T	O
SRR1533418P	Yellow	Yellow	Brown	9	45759137	SP4, R	TC	T	TC/TC	TC/TC	O
SRR1533422P	Yellow	Yellow	Gray	9	45759137	SP4, R	TC	T	T/T	T/T	O
SRR1533423P	Yellow	Black	Brown	9	45759137	SP4, R	TC	T	TC/TC	TC/TC	O
SRR1533427P	Yellow	Yellow	Brown	9	45759137	SP4, R	TC	T	T/T	T/T	O
SRR1533429P	Yellow	Brown	Brown	9	45759137	SP4, R	TC	T	T/T	T/T	O
SRR1533436P	Yellow	Black	Brown	9	45759137	SP4, R	TC	T	TC/TC	TC/TC	O
SRR1533438P	Yellow	Black	Gray	9	45759137	SP4, R	TC	T	TC/TC	TC/TC	O
SRR1533439P	Yellow	Yellow	Gray	9	45759137	SP4, R	TC	T	TC/TC	TC/TC	O
SRR1533441P	Yellow	Yellow	Gray	9	45759137	SP4, R	TC	T	TC/TC	TC/TC	O
SRR1533442P	Green	Black	Gray	9	45759137	SP4, R	TC	T	TC/TC	TC/TC	O
SRR1533444P	Green	Green	Gray	9	45759137	SP4, R	TC	T	TC/T	T/T	X
SRR1533446P	Yellow	Yellow	Brown	9	45759137	SP4, R	TC	T	T/T	T/T	O
SRR1533448P	Yellow	Black	Brown	9	45759137	SP4, R	TC	T	TC/T	T/T	X
SRR1588169P	Brown	Brown	Brown	9	45759137	SP4, R	TC	T	T/T	T/T	O
SRR1588186P	Brown	Brown	Brown	9	45759137	SP4, R	TC	T	TC/TC	TC/TC	O
SRR1784855P	Black	Black	Brown	9	45759137	SP4, R	TC	T	TC/TC	TC/TC	O
SRR1784856P	Green	Black	Brown	9	45759137	SP4, R	TC	T	TC/TC	TC/TC	O
SRR1784857P	Green	Brown	Brown	9	45759137	SP4, R	TC	T	TC/TC	TC/TC	O
SRR1784858P	Brown	Brown	Brown	9	45759137	SP4, R	TC	T	T/T	T/T	O
SRR1784859P	Brown	Brown	Brown	9	45759137	SP4, R	TC	T	T/T	T/T	O
SRR1784885P	Black	Black	Brown	9	45759137	SP4, R	TC	T	TC/TC	TC/TC	O
SRR1784894P	Green	Black	Brown	9	45759137	SP4, R	TC	T	TC/TC	TC/TC	O
SRR1784896P	Black	Black	Brown	9	45759137	SP4, R	TC	T	TC/TC	TC/TC	O
SRR2163293P	Yellow	Yellow	Gray	9	45759137	SP4, R	TC	T	TC/TC	TC/TC	O
SRR2163294P	Black	Black	Brown	9	45759137	SP4, R	TC	T	TC/TC	TC/TC	O
SRR2163295P	Black	Black	Brown	9	45759137	SP4, R	TC	T	TC/TC	TC/TC	O
SRR2163296P	Black	Black	Brown	9	45759137	SP4, R	TC	T	TC/TC	TC/TC	O
SRR2163297P	Black	Black	Brown	9	45759137	SP4, R	TC	T	TC/TC	TC/TC	O
SRR2163298P	Yellow	Yellow	Gray	9	45759137	SP4, R	TC	T	TC/TC	TC/TC	O
SRR2163299P	Black	Black	Brown	9	45759137	SP4, R	TC	T	TC/TC	TC/TC	O
SRR2163300P	Black	Black	Brown	9	45759137	SP4, R	TC	T	TC/TC	TC/TC	O
SRR2163301P	Green	Black	Brown	9	45759137	SP4, R	TC	T	TC/TC	TC/TC	O
SRR2163302P	Black	Black	Brown	9	45759137	SP4, R	TC	T	TC/TC	./.	X
SRR2163303P	Yellow	Yellow	Gray	9	45759137	SP4, R	TC	T	T/T	T/T	O
SRR2163304P	Black	Black	Brown	9	45759137	SP4, R	TC	T	TC/TC	TC/TC	O
SRR2163306P	Yellow	Black	Gray	9	45759137	SP4, R	TC	T	TC/TC	TC/TC	O
SRR2163307P	Black	Black	Brown	9	45759137	SP4, R	TC	T	TC/TC	TC/TC	O
SRR2163308P	Brown	Brown	Brown	9	45759137	SP4, R	TC	T	T/T	T/T	O
SRR2163309P	Black	Black	Brown	9	45759137	SP4, R	TC	T	TC/TC	TC/TC	O
SRR2163310P	Black	Black	Brown	9	45759137	SP4, R	TC	T	TC/TC	TC/TC	O
SRR2163311P	Black	Black	Brown	9	45759137	SP4, R	TC	T	TC/TC	TC/TC	O
SRR2163312P	Black	Black	Brown	9	45759137	SP4, R	TC	T	TC/TC	TC/TC	O
SRR2163313P	Black	Black	Brown	9	45759137	SP4, R	TC	T	TC/TC	TC/TC	O
SRR2163314P	Black	Black	Brown	9	45759137	SP4, R	TC	T	TC/TC	TC/TC	O
SRR2163315P	Black	Black	Brown	9	45759137	SP4, R	TC	T	TC/TC	TC/TC	O
SRR2163316P	Black	Black	Gray	9	45759137	SP4, R	TC	T	TC/TC	TC/TC	O
SRR2163317P	Brown	Brown	Brown	9	45759137	SP4, R	TC	T	T/T	T/T	O
SRR2163318P	Brown	Brown	Brown	9	45759137	SP4, R	TC	T	TC/TC	TC/TC	O
SRR2163322P	Yellow	Yellow	Gray	9	45759137	SP4, R	TC	T	TC/TC	TC/TC	O
SRR2163323P	Brown	Brown	Brown	9	45759137	SP4, R	TC	T	TC/TC	TC/TC	O
SRR2163324P	Brown	Brown	Brown	9	45759137	SP4, R	TC	T	TC/TC	TC/TC	O
SRR2163325P	Yellow	Yellow	Brown	9	45759137	SP4, R	TC	T	TC/TC	TC/TC	O
SRR2163326P	Green	Black	Brown	9	45759137	SP4, R	TC	T	TC/TC	TC/TC	O
SRR2163327P	Yellow	None	Brown	9	45759137	SP4, R	TC	T	TC/TC	TC/TC	O
SRR2163328P	Yellow	Yellow	Gray	9	45759137	SP4, R	TC	T	T/T	T/T	O
SRR2163329P	Yellow	Yellow	Gray	9	45759137	SP4, R	TC	T	TC/TC	TC/TC	O
SRR2163330P	Black	Black	Brown	9	45759137	SP4, R	TC	T	TC/TC	TC/TC	O
SRR2163331P	Black	Black	Brown	9	45759137	SP4, R	TC	T	TC/TC	TC/TC	O
SRR2163332P	Yellow	Brown	Brown	9	45759137	SP4, R	TC	T	TC/TC	TC/TC	O
SRR2163333P	Yellow	Brown	Brown	9	45759137	SP4, R	TC	T	TC/TC	TC/TC	O
SRR2163334P	Yellow	Yellow	Gray	9	45759137	SP4, R	TC	T	TC/TC	TC/TC	O
SRR2163335P	Yellow	Yellow	Gray	9	45759137	SP4, R	TC	T	TC/TC	TC/TC	O
SRR2163336P	Black	Black	Brown	9	45759137	SP4, R	TC	T	TC/TC	TC/TC	O
SRR2163337P	Black	Black	Brown	9	45759137	SP4, R	TC	T	TC/TC	TC/TC	O
SRR2163338P	Black	Black	Brown	9	45759137	SP4, R	TC	T	TC/TC	TC/TC	O
SRR2163339P	Yellow	Yellow	Gray	9	45759137	SP4, R	TC	T	TC/TC	TC/TC	O
SRR2163340P	Brown	Brown	Brown	9	45759137	SP4, R	TC	T	TC/TC	TC/TC	O
SRR2163341P	Yellow	Yellow	Gray	9	45759137	SP4, R	TC	T	T/T	T/T	O
SRR2163342P	Black	Black	Brown	9	45759137	SP4, R	TC	T	TC/TC	TC/TC	O
SRR2163343P	Black	Black	Brown	9	45759137	SP4, R	TC	T	TC/TC	TC/TC	O
SRR2163344P	Black	Black	Brown	9	45759137	SP4, R	TC	T	TC/TC	TC/TC	O
SRR2163345P	Yellow	Black	Gray	9	45759137	SP4, R	TC	T	TC/TC	TC/TC	O
SRR2163346P	Black	Black	Brown	9	45759137	SP4, R	TC	T	TC/TC	TC/TC	O
SRR2163347P	Yellow	Yellow	Gray	9	45759137	SP4, R	TC	T	T/T	T/T	O
SRR2163348P	Yellow	Brown	Brown	9	45759137	SP4, R	TC	T	T/T	T/T	O
SRR2163349P	Black	Black	Brown	9	45759137	SP4, R	TC	T	TC/TC	TC/TC	O
SRR2163350P	Yellow	Yellow	Gray	9	45759137	SP4, R	TC	T	TC/TC	TC/TC	O
SRR2163351P	Brown	Brown	Brown	9	45759137	SP4, R	TC	T	T/T	T/T	O
SRR2163352P	Yellow	Yellow	Gray	9	45759137	SP4, R	TC	T	TC/TC	./.	X
SRR2163353P	Yellow	Black	Gray	9	45759137	SP4, R	TC	T	TC/TC	TC/TC	O
SRR2163354P	Black	Black	Brown	9	45759137	SP4, R	TC	T	TC/TC	TC/TC	O
SRR2163355P	Yellow	Black	Gray	9	45759137	SP4, R	TC	T	TC/TC	TC/TC	O
SRR2163356P	Yellow	Black	Brown	9	45759137	SP4, R	TC	T	TC/TC	TC/TC	O
SRR2163357P	Yellow	Black	Brown	9	45759137	SP4, R	TC	T	TC/TC	TC/TC	O
SRR2163358P	Green	Yellow	Gray	9	45759137	SP4, R	TC	T	TC/TC	TC/TC	O
SRR2163359P	Brown	Brown	Brown	9	45759137	SP4, R	TC	T	T/T	T/T	O
SRR2163360P	Black	Black	Gray	9	45759137	SP4, R	TC	T	TC/TC	TC/TC	O
SRR2163361P	Yellow	Black	Gray	9	45759137	SP4, R	TC	T	TC/TC	TC/TC	O
SRR2163362P	Yellow	Yellow	Gray	9	45759137	SP4, R	TC	T	TC/TC	TC/TC	O
SRR2163363P	Black	Black	Brown	9	45759137	SP4, R	TC	T	TC/TC	TC/TC	O
SRR2163364P	Yellow	Black	Gray	9	45759137	SP4, R	TC	T	TC/TC	TC/TC	O
SRR2163365P	Green	Yellow	Gray	9	45759137	SP4, R	TC	T	TC/TC	TC/TC	O
SRR2163366P	Black	Black	Brown	9	45759137	SP4, R	TC	T	TC/TC	TC/TC	O
SRR2163367P	Black	Black	Brown	9	45759137	SP4, R	TC	T	TC/TC	TC/TC	O
SRR2163368P	Brown	Brown	Brown	9	45759137	SP4, R	TC	T	T/T	T/T	O
SRR2163369P	Brown	Brown	Brown	9	45759137	SP4, R	TC	T	T/T	T/T	O
SRR2163370P	Yellow	Yellow	Gray	9	45759137	SP4, R	TC	T	TC/TC	TC/TC	O
SRR2163371P	Yellow	Yellow	Gray	9	45759137	SP4, R	TC	T	TC/TC	TC/TC	O
SRR2163372P	Yellow	Yellow	Gray	9	45759137	SP4, R	TC	T	TC/TC	TC/TC	O
SRR2163373P	Yellow	Yellow	Gray	9	45759137	SP4, R	TC	T	TC/TC	TC/TC	O
SRR2163374P	Yellow	Yellow	Gray	9	45759137	SP4, R	TC	T	TC/TC	TC/TC	O
SRR2163375P	Yellow	Yellow	Gray	9	45759137	SP4, R	TC	T	T/T	T/T	O
SRR2163376P	Yellow	Yellow	Gray	9	45759137	SP4, R	TC	T	TC/TC	TC/TC	O
SRR2163377P	Yellow	Yellow	Gray	9	45759137	SP4, R	TC	T	T/T	T/T	O
SRR2163378P	Yellow	Black	Brown	9	45759137	SP4, R	TC	T	TC/TC	TC/TC	O
SRR2163379P	Yellow	Black	Brown	9	45759137	SP4, R	TC	T	TC/TC	TC/TC	O
SRR2163380P	Black	Black	Brown	9	45759137	SP4, R	TC	T	TC/TC	TC/TC	O
SRR2163381P	Brown	Brown	Brown	9	45759137	SP4, R	TC	T	TC/TC	TC/TC	O
SRR2163382P	Black	Black	Brown	9	45759137	SP4, R	TC	T	TC/T	TC/TC	X
SRR2163383P	Yellow	Yellow	Gray	9	45759137	SP4, R	TC	T	TC/TC	TC/TC	O
SRR2163384P	Yellow	Yellow	Gray	9	45759137	SP4, R	TC	T	TC/TC	TC/TC	O
SRR2163385P	Brown	Brown	Brown	9	45759137	SP4, R	TC	T	TC/TC	TC/TC	O
SRR2163386P	Brown	Brown	Brown	9	45759137	SP4, R	TC	T	TC/TC	TC/TC	O
SRR2163387P	Black	Black	Brown	9	45759137	SP4, R	TC	T	TC/TC	TC/TC	O
SRR2163388P	Black	Black	Brown	9	45759137	SP4, R	TC	T	TC/TC	TC/TC	O
SRR2163389P	Green	Black	Brown	9	45759137	SP4, R	TC	T	TC/TC	TC/TC	O
SRR2163395P	Brown	Brown	Brown	9	45759137	SP4, R	TC	T	T/T	./.	X
SRR2163396P	Yellow	Brown	Brown	9	45759137	SP4, R	TC	T	T/T	T/T	O
SRR2163397P	Black	Black	Brown	9	45759137	SP4, R	TC	T	TC/TC	TC/TC	O
SRR2163398P	Yellow	Yellow	Gray	9	45759137	SP4, R	TC	T	T/T	T/T	O
SRR2206329P	Yellow	Brown	Brown	9	45759137	SP4, R	TC	T	TC/TC	TC/TC	O
SRR2424011P	Yellow	Black	Gray	9	45759137	SP4, R	TC	T	TC/TC	TC/TC	O
SRR2424012P	Black	Black	Brown	9	45759137	SP4, R	TC	T	TC/TC	TC/TC	O
SRR2424013P	Yellow	Yellow	Gray	9	45759137	SP4, R	TC	T	TC/TC	TC/TC	O
SRR2424014P	Yellow	Yellow	Gray	9	45759137	SP4, R	TC	T	TC/TC	TC/TC	O
SRR496796P	Yellow	Black	Brown	9	45759137	SP4, R	TC	T	TC/TC	TC/TC	O
SRR497630P	Yellow	Brown	Gray	9	45759137	SP4, R	TC	T	T/T	T/T	O
SRR497634P	Yellow	Brown	Brown	9	45759137	SP4, R	TC	T	T/T	T/T	O
SRR497635P	Yellow	Brown	Gray	9	45759137	SP4, R	TC	T	./.	T/T	X
SRR497636P	Yellow	Brown	Gray	9	45759137	SP4, R	TC	T	./.	T/T	X
SRR596511P	Yellow	Black	Brown	9	45759137	SP4, R	TC	T	TC/TC	TC/TC	O
Suwon116P	Yellow	Yellow	Gray	9	45759137	SP4, R	TC	T	TC/TC	TC/TC	O
TaekwangP	Yellow	Yellow	Gray	9	45759137	SP4, R	TC	T	T/T	T/T	O
UramP	Yellow	Yellow	Gray	9	45759137	SP4, R	TC	T	T/T	T/T	O
Y01F	Yellow	Black	Brown	9	45759137	SP4, R	TC	T	TC/TC	TC/TC	O
Y02F	Yellow	Black	Gray	9	45759137	SP4, R	TC	T	TC/TC	TC/TC	O
Y03F	Yellow	Black	Gray	9	45759137	SP4, R	TC	T	TC/TC	TC/TC	O
Y04F	Yellow	Black	Brown	9	45759137	SP4, R	TC	T	T/T	T/T	O
Y05F	Yellow	Yellow	Brown	9	45759137	SP4, R	TC	T	TC/TC	TC/TC	O
Y06F	Yellow	Brown	Gray	9	45759137	SP4, R	TC	T	TC/T	TC/T	O
Y07F	Yellow	Brown	Gray	9	45759137	SP4, R	TC	T	T/T	T/T	O
Y08F	Yellow	Brown	Brown	9	45759137	SP4, R	TC	T	TC/TC	TC/TC	O
Y09F	Yellow	Brown	Gray	9	45759137	SP4, R	TC	T	TC/TC	TC/TC	O
Y10F	Yellow	Brown	Gray	9	45759137	SP4, R	TC	T	TC/TC	TC/TC	O
Y11F	Yellow	Brown	Brown	9	45759137	SP4, R	TC	T	TC/T	TC/T	O
Y12F	Yellow	Yellow	Gray	9	45759137	SP4, R	TC	T	T/T	T/T	O
Y13F	Green	Black	Gray	9	45759137	SP4, R	TC	T	TC/TC	TC/TC	O
Y14F	Green	Black	Brown	9	45759137	SP4, R	TC	T	TC/TC	TC/TC	O
Y15F	Yellow	Yellow	Gray	9	45759137	SP4, R	TC	T	T/T	T/T	O
Y16F	Yellow	Black	Brown	9	45759137	SP4, R	TC	T	TC/TC	TC/TC	O
Y17F	Green	Green	Brown	9	45759137	SP4, R	TC	T	TC/TC	TC/TC	O
Y18F	Yellow	Yellow	Gray	9	45759137	SP4, R	TC	T	T/T	T/T	O
Y19F	Yellow	Brown	Gray	9	45759137	SP4, R	TC	T	T/T	T/T	O
YB316-3P	Black	Black	Brown	9	45759137	SP4, R	TC	T	TC/TC	TC/TC	O
YJ229-3P	Yellow	None	Brown	9	45759137	SP4, R	TC	T	TC/TC	TC/TC	O
YN197-1P	Brown	Brown	Brown	9	45759137	SP4, R	TC	T	TC/TC	TC/TC	O
YonpoongP	Yellow	Yellow	Gray	9	45759137	SP4, R	TC	T	T/T	T/T	O
Youkwoo16P	Yellow	Brown	Brown	9	45759137	SP4, R	TC	T	T/T	T/T	O
YWS1034P	Black	None	Brown	9	45759137	SP4, R	TC	T	TC/TC	TC/TC	O
YWS106P	Brown	None	Brown	9	45759137	SP4, R	TC	T	TC/TC	TC/TC	O
YWS1242P	Black	None	Brown	9	45759137	SP4, R	TC	T	TC/TC	TC/TC	O
YWS139P	Black	None	Brown	9	45759137	SP4, R	TC	T	TC/TC	TC/TC	O
YWS204P	Black	None	Brown	9	45759137	SP4, R	TC	T	TC/TC	TC/TC	O
YWS303P	Black	None	Brown	9	45759137	SP4, R	TC	T	TC/TC	TC/TC	O
YWS471P	Black	None	Brown	9	45759137	SP4, R	TC	T	TC/TC	TC/TC	O
YWS481P	Black	None	Brown	9	45759137	SP4, R	TC	T	TC/TC	TC/TC	O
YWS486P	Black	None	Brown	9	45759137	SP4, R	TC	T	TC/TC	TC/TC	O
YWS506P	Black	None	Brown	9	45759137	SP4, R	TC	T	TC/TC	TC/TC	O
YWS574P	Black	None	Brown	9	45759137	SP4, R	TC	T	TC/TC	TC/TC	O
YWS856P	Black	None	Brown	9	45759137	SP4, R	TC	T	TC/TC	TC/TC	O
YWS91P	Black	None	Brown	9	45759137	SP4, R	TC	T	TC/TC	TC/TC	O
