# Supplementary material for: Dissecting seed pigmentation-associated genomic loci and genes by employing dual approaches of reference-based and k-mer-based GWAS with 438 Glycine accessions
Source: PLoS One. 2020 Dec 1;15(12):e0243085. doi: 10.1371/journal.pone.0243085 (PMC7707508; doi:10.1371/journal.pone.0243085)
Supplement: S7 Table — (XLSX) [file pone.0243085.s014.xlsx]

## Sheet: Table S7
S7 Table. Phenotypes and anthocyanin quantification in seeds of 43 soybean accessions.
Name	Study accession	Sample accession	Run ID	Phenotypes						Anthocyanin quantification
				Seed coat color	Flower color	Hilum color	Pod color	Pubescence color		Cyanidin (mg/g)	Cyanidin-3-O-galactoside (mg/g)	Cyanidin3-O-glucoside (mg/g)	Peonidin-3-O-glucoside (mg/g)	Delphinidin-3-glucoside (mg/g)	Petunidin-3-O-glucoside (mg/g)
Cheongja2	PRJNA484078	SAMN09759321	SRR7637098	Black	Purple	Black	Brown	Brown		0.21±0.01	0.43±0.03	2.66±0.11	0.51±0.02	0.65±0.01	0.66±0.04
Cheongjakong	PRJNA484078	SAMN09759320	SRR7637104	Black	Purple	Black	Brown	Brown		0.54±0.01	0.42±0.03	4.67±0.06	0.74±0.03	1.68±0.05	0.82±0.05
Daeheug	PRJNA484078	SAMN09759310	SRR7637076	Black	Purple	Black	Brown	Brown		0.09±0.01	0.39±0.03	3.03±0.06	0.53±0.04	0.50±0.01	0.59±0.04
Geomjeong3	PRJNA484078	SAMN09759306	SRR7637082	Black	Purple	Black	NA	Brown		0.35±0.01	0.39±0.01	3.51±0.17	0.35±0.01	0.99±0.07	0.66±0.03
Geomjeong4	PRJNA484078	SAMN09759307	SRR7637089	Black	Purple	Black	NA	Brown		0.25±0.01	0.41±0.01	3.52±0.05	0.35±0.01	0.93±0.01	0.70±0.03
Geomjeong5	PRJNA484078	SAMN09759308	SRR7637088	Black	Purple	NA	Brown	Brown		0.06±0.02	0.38±0.01	2.66±0.04	0.70±0.06	1.02±0.06	0.92±0.05
Geomjeongkong2	PRJNA484078	SAMN09759305	SRR7637083	Black	Purple	Black	Brown	Brown		0.40±0.06	0.39±0.04	3.82±0.13	0.98±0.03	1.01±0.02	0.77±0.02
Geomjeongolkonh	PRJNA484078	SAMN09759303	SRR7637081	Black	Purple	Black	Brown	Brown		0.09±0.01	0.46±0.14	3.32±0.11	0.35±0.01	1.03±0.02	0.60±0.01
Geomjeongsaeol	PRJNA484078	SAMN09759302	SRR7637086	Black	Purple	Black	Brown	Brown		0.05±0.05	0.49±0.01	4.06±0.27	0.77±0.05	1.56±0.08	0.75±0.01
Heugseong	PRJNA484078	SAMN09759322	SRR7637099	Black	Purple	Black	Brown	Brown		0.49±0.02	0.42±0.03	2.69±0.03	0.81±0.02	0.77±0.02	0.77±0.03
Ilpumgeomjeongkong	PRJNA484078	SAMN09759317	SRR7637079	Black	Purple	Black	Brown	Brown		0.86±0.02	0.43±0.02	4.07±0.08	0.83±0.03	1.61±0.10	0.83±0.04
Milyang70	PRJNA484078	SAMN09759312	SRR7637074	Black	Purple	Black	Brown	Brown		0.36±0.00	0.36±0.01	2.66±0.06	0.45±0.04	1.12±0.02	0.76±0.03
Milyang79	PRJNA484078	SAMN09759313	SRR7637073	Black	Purple	Black	Brown	Brown		0.39±0.01	0.38±0.02	4.07±0.10	0.77±0.05	1.20±0.02	0.77±0.05
SLSB-45	PRJNA484078	SAMN09759299	SRR7637085	Black	Purple	Black	Brown	Brown		0.36±0.01	0.45±0.01	1.97±0.14	0.31±0.01	0.54±0.03	0.49±0.10
Tawonkong	PRJNA484078	SAMN09759309	SRR7637077	Black	Purple	Black	Yellow	Brown		0.09±0.01	0.35±0.01	3.09±0.29	1.32±0.06	1.47±0.11	1.37±0.03
SLSB87-3	PRJNA484078	SAMN09759300	SRR7637084	Black	NA	NA	NA	NA		0.36±0.01	0.47±0.02	5.83±0.10	1.35±0.05	1.76±0.13	0.93±0.02
Yeongjujaerae	PRJNA484078	SAMN09759316	SRR7637070	Black	NA	NA	NA	NA		0.32±0.07	0.40±0.02	2.29±0.11	0.51±0.03	0.64±0.04	0.61±0.05
Mirang	PRJNA484078	SAMN09759311	SRR7637075	Black	White	Black	Brown	Brown		0.04±0.00	0.36±0.01	4.43±0.07	0.95±0.03	0.65±0.02	ND
Geomjeongkong1	PRJNA484078	SAMN09759304	SRR7637080	Black	White	Black	Brown	NA		0.05±0.05	0.48±0.01	2.48±0.31	0.69±0.01	ND	ND
Seonheukkong	PRJNA484078	SAMN09759314	SRR7637072	Black	White	Brown	NA	Brown		0.21±0.01	0.44±0.02	4.31±0.21	1.46±0.09	ND	ND
Sinnongheuk	PRJNA484078	SAMN09759315	SRR7637071	Black	White	Black	Brown	Brown		0.21±0.01	0.43±0.03	3.27±0.36	0.41±0.01	ND	ND
Cheongyeob1	PRJNA484078	SAMN09759319	SRR7637100	Black	NA	NA	NA	NA		0.25±0.02	0.44±0.03	3.09±0.04	0.70±0.05	ND	ND
Galchae	PRJNA484078	SAMN09759301	SRR7637087	Brown	Purple	Brown	Brown	Brown		ND	ND	ND	ND	ND	ND
Jinyulkong	PRJNA484078	SAMN09759318	SRR7637078	Brown	Purple	Brown	Brown	Brown		ND	ND	ND	ND	ND	ND
Alchankong	PRJNA484078	SAMN09759331	SRR7637112	Yellow	Purple	Brown	Yellow	Gray		ND	ND	ND	ND	ND	ND
Eunhakong	PRJNA484078	SAMN09759332	SRR7637111	Yellow	Purple	Brown	Yellow	Gray		ND	ND	ND	ND	ND	ND
Gnome 85	PRJNA484078	SAMN09759323	SRR7637096	Yellow	Purple	Black	Yellow	Brown		ND	ND	ND	ND	ND	ND
Hannamkong	PRJNA484078	SAMN09759340	SRR7637091	Yellow	Purple	Yellow	Brown	Gray		ND	ND	ND	ND	ND	ND
Hwangkeumkong	PRJNA484078	SAMN09759341	SRR7637101	Yellow	Purple	Brown	Brown	Gray		ND	ND	ND	ND	ND	ND
Ilmikong	PRJNA484078	SAMN09759333	SRR7637106	Yellow	Purple	Brown	NA	Brown		ND	ND	ND	ND	ND	ND
Jangyeobkong	PRJNA484078	SAMN09759334	SRR7637105	Yellow	Purple	Yellow	Brown	Gray		ND	ND	ND	ND	ND	ND
Kwangankong	PRJNA484078	SAMN09759325	SRR7637094	Yellow	Purple	Black	Brown	Gray		ND	ND	ND	ND	ND	ND
Muhankong	PRJNA484078	SAMN09759329	SRR7637110	Yellow	Purple	Brown	Brown	Gray		ND	ND	ND	ND	ND	ND
Paldalkong	PRJNA484078	SAMN09759338	SRR7637102	Yellow	Purple	Black	Brown	Brown		ND	ND	ND	ND	ND	ND
Togyukong	PRJNA484078	SAMN09759328	SRR7637093	Yellow	Purple	Brown	Brown	Gray		ND	ND	ND	ND	ND	ND
Wells	PRJNA484078	SAMN09759324	SRR7637097	Yellow	Purple	Black	Brown	Gray		ND	ND	ND	ND	ND	ND
Daehwangkong	PRJNA484078	SAMN09759327	SRR7637092	Yellow	White	Yellow	Brown	Brown		ND	ND	ND	ND	ND	ND
Dajangkong	PRJNA484078	SAMN09759326	SRR7637095	Yellow	White	Black	Brown	Brown		ND	ND	ND	ND	ND	ND
Keunolkong	PRJNA484078	SAMN09759337	SRR7637103	Yellow	White	Yellow	Brown	Gray		ND	ND	ND	ND	ND	ND
Sinpaldal2	PRJNA484078	SAMN09759330	SRR7637109	Yellow	White	Brown	Yellow	Brown		ND	ND	ND	ND	ND	ND
Cheongdu1	PRJNA484078	SAMN09759335	SRR7637108	Green	White	Black	Brown	Gray		ND	ND	ND	ND	ND	ND
Cheongmiin	PRJNA484078	SAMN09759336	SRR7637107	Green	White	Black	Brown	Brown		ND	ND	ND	ND	ND	ND
Pureun	PRJNA484078	SAMN09759339	SRR7637090	Green	White	Green	Brown	Brown		ND	ND	ND	ND	ND	ND
*ND: not detected
